# Supplementary material for: catena-Poly[[(dimethyl­formamide-κO)cobalt(II)]-bis­[μ-(4-nitro­phenyl)­cyanamido]-κ2 N 1:N 3;κ2 N 3:N 1]
Source: Acta Crystallogr Sect E Struct Rep Online. 2010 Feb 24;66(Pt 3):m331. doi: 10.1107/S160053681000557X (PMC2983514; doi:10.1107/S160053681000557X)
Supplement: Supplementary file 1 [file e-66-0m331-sup1.cif]

##############################################################################
###                                                                        ###
###        Electronic paper (Acta Crystallographica Section E)             ###
###                                                                        ###
##############################################################################
#                                                                            #
# This CIF contains the data in a paper accepted for publication in Acta     #
# Crystallographica Section E. It conforms to the requirements of Notes      #
# for Authors for Section E, and has been peer reviewed under the auspices   #
# of the IUCr Commission on Journals.                                        #
#                                                                            #
# Full details of the Crystallographic Information File format               #
# are given in the paper "The Crystallographic Information File (CIF):       #
# a New Standard Archive File for Crystallography" by S. R. Hall, F. H.      #
# Allen and I. D. Brown [Acta Cryst. (1991), A47, 655-685].                  #
#                                                                            #
# The current version of the core CIF dictionary is obtainable from          #
# ftp://ftp.iucr.org/pub/cif_core.dic. The current version number is 2.4.    #
#                                                                            #
# Software is freely available for graphical display of the structure(s) in  #
# this CIF.  For information consult the CIF home page http://www.iucr.org/  #
# cif/home.html                                                              #
#                                                                            #
# This file may be used for bona fide research purposes within the           #
# scientific community so long as proper attribution is given to the journal # 
# article from which it was obtained.                                        #
#                                                                            #
##############################################################################
                                             
data_I
_audit_creation_method     SHELXL-97
_journal_date_recd_electronic     2010-01-04
_journal_date_accepted     2010-02-10
_journal_name_full     'Acta Crystallographica, Section E'
_journal_year     2010
_journal_volume     66
_journal_issue      3
_journal_page_first     m331
_journal_page_last     m331
_journal_paper_category     QM
_journal_coeditor_code     HB5302
_chemical_name_systematic
;
<i>catena</i>-Poly[[(dimethylformamide-\k<i>O</i>)cobalt(II)]-bis[\m-(4-
nitrophenyl)cyanamido]-
\k^2^<i>N</i>^1^:<i>N</i>^3^;\k^2^<i>N</i>^3^:<i>N</i>^1^]
;
_chemical_name_common     ?
_chemical_formula_moiety     'C17 H15 Co N7 O5'
_chemical_formula_sum     'C17 H15 Co N7 O5'
_chemical_formula_iupac     '[Co (C7 H4 N3 O2)2 (C3 H7 N O)]'
_chemical_formula_weight     456.29
_chemical_melting_point     ?
_symmetry_cell_setting     monoclinic
_symmetry_space_group_name_H-M     'P 21/c'
_symmetry_space_group_name_Hall     '-P 2ybc'
loop_
    _symmetry_equiv_pos_as_xyz
    'x, y, z'
    '-x, y+1/2, -z+1/2'
    '-x, -y, -z'
    'x, -y-1/2, z-1/2'
_cell_length_a     21.8692(16)
_cell_length_b     8.8517(6)
_cell_length_c     9.9827(8)
_cell_angle_alpha     90.00
_cell_angle_beta     100.151(6)
_cell_angle_gamma     90.00
_cell_volume     1902.2(2)
_cell_formula_units_Z     4
_cell_measurement_reflns_used     987
_cell_measurement_theta_min     1.89
_cell_measurement_theta_max     29.3
_cell_measurement_temperature     120(2)
_exptl_crystal_description     needle
_exptl_crystal_colour     violet
_exptl_crystal_size_max     0.3
_exptl_crystal_size_mid     0.12
_exptl_crystal_size_min     0.1
_exptl_crystal_density_diffrn     1.593
_exptl_crystal_density_meas     ?
_exptl_crystal_density_method     'not measured'
_exptl_crystal_F_000     932
_exptl_absorpt_coefficient_mu     0.949
_exptl_absorpt_correction_type     Numerical
_exptl_absorpt_process_details
;
[optical; XRED and XSHAPE (Stoe & Cie, 2005)]
;
_exptl_absorpt_correction_T_min     0.740
_exptl_absorpt_correction_T_max     0.800
_exptl_special_details
;
;
_diffrn_ambient_temperature     120(2)
_diffrn_radiation_type     MoK\a
_diffrn_radiation_wavelength     0.71073
_diffrn_radiation_source     'fine-focus sealed tube'
_diffrn_radiation_monochromator     graphite
_diffrn_measurement_device_type     'STOE IPDS II'
_diffrn_measurement_method     'rotation method'
_diffrn_reflns_number     22258
_diffrn_reflns_av_R_equivalents     0.0744
_diffrn_reflns_av_sigmaI/netI     0.0411
_diffrn_reflns_theta_min     1.89
_diffrn_reflns_theta_max     29.30
_diffrn_reflns_theta_full     29.30
_diffrn_measured_fraction_theta_max     0.987
_diffrn_measured_fraction_theta_full     0.987
_diffrn_reflns_limit_h_min     -30
_diffrn_reflns_limit_h_max     30
_diffrn_reflns_limit_k_min     -12
_diffrn_reflns_limit_k_max     12
_diffrn_reflns_limit_l_min     -13
_diffrn_reflns_limit_l_max     13
_diffrn_standards_number     0
_diffrn_standards_interval_count     ?
_diffrn_standards_interval_time     ?
_diffrn_standards_decay_%     ?
_refine_special_details
;
Refinement of <i>F</i>^2^ against ALL reflections. The weighted <i>R</i>-factor
wR and goodness of fit <i>S</i> are based on <i>F</i>^2^, conventional
<i>R</i>-factors <i>R</i> are based on <i>F</i>, with <i>F</i> set to zero for
negative <i>F</i>^2^. The threshold expression of <i>F</i>^2^ >
\s(<i>F</i>^2^) is used only for calculating <i>R</i>-factors(gt) etc. and is
not relevant to the choice of reflections for refinement. <i>R</i>-factors
based on <i>F</i>^2^ are statistically about twice as large as those based on
<i>F</i>, and <i>R</i>- factors based on ALL data will be even larger.
;
_reflns_number_total     5131
_reflns_number_gt     4161
_reflns_threshold_expression     I>2\s(I)
_refine_ls_structure_factor_coef     Fsqd
_refine_ls_matrix_type     full
_refine_ls_R_factor_all     0.0696
_refine_ls_R_factor_gt     0.0516
_refine_ls_wR_factor_gt     0.0979
_refine_ls_wR_factor_ref     0.1039
_refine_ls_goodness_of_fit_ref     1.195
_refine_ls_restrained_S_all     1.195
_refine_ls_number_reflns     5131
_refine_ls_number_parameters     273
_refine_ls_number_restraints     0
_refine_ls_hydrogen_treatment     constr
_refine_ls_weighting_scheme     calc
_refine_ls_weighting_details
         'calc w=1/[\s^2^(Fo^2^)+(0.0287P)^2^+1.1087P] where P=(Fo^2^+2Fc^2^)/3'
_atom_sites_solution_hydrogens     geom
_atom_sites_solution_primary     direct
_atom_sites_solution_secondary     difmap
_refine_ls_shift/su_max     0.023
_refine_ls_shift/su_mean     0.002
_refine_diff_density_max     0.353
_refine_diff_density_min     -0.695
_refine_ls_extinction_method     none
_refine_ls_extinction_coef     ?
loop_
    _atom_type_symbol
    _atom_type_description
    _atom_type_scat_dispersion_real
    _atom_type_scat_dispersion_imag
    _atom_type_scat_source
    'C' 'C' 0.0033 0.0016
                         'International Tables Vol C Tables 4.2.6.8 and 6.1.1.4'
    'H' 'H' 0.0000 0.0000
                         'International Tables Vol C Tables 4.2.6.8 and 6.1.1.4'
    'Co' 'Co' 0.3494 0.9721
                         'International Tables Vol C Tables 4.2.6.8 and 6.1.1.4'
    'N' 'N' 0.0061 0.0033
                         'International Tables Vol C Tables 4.2.6.8 and 6.1.1.4'
    'O' 'O' 0.0106 0.0060
                         'International Tables Vol C Tables 4.2.6.8 and 6.1.1.4'
_computing_data_collection     'X-AREA (Stoe & Cie, 2005)'
_computing_cell_refinement     'X-AREA (Stoe & Cie, 2005)'
_computing_data_reduction     'X-AREA (Stoe & Cie, 2005)'
_computing_structure_solution     'SHELXS97 (Sheldrick, 2008)'
_computing_structure_refinement     'SHELXL97 (Sheldrick, 2008)'
_computing_molecular_graphics     'ORTEP-3 (Farrugia, 1997)'
_computing_publication_material     'WinGX (Farrugia, 1999)'
loop_
    _atom_site_type_symbol
    _atom_site_label
    _atom_site_fract_x
    _atom_site_fract_y
    _atom_site_fract_z
    _atom_site_U_iso_or_equiv
    _atom_site_adp_type
    _atom_site_calc_flag
    _atom_site_refinement_flags
    _atom_site_occupancy
    _atom_site_disorder_assembly
    _atom_site_disorder_group
    C C1 0.40669(12) 0.4544(3) 0.2890(2) 0.0367(5) Uani d . 1 . .
    H H1 0.3765 0.5107 0.2332 0.044 Uiso calc R 1 . .
    C C2 0.46736(13) 0.4600(3) 0.2693(3) 0.0418(6) Uani d . 1 . .
    H H2 0.4782 0.5200 0.2007 0.050 Uiso calc R 1 . .
    C C3 0.51209(12) 0.3757(3) 0.3524(3) 0.0411(6) Uani d . 1 . .
    C C4 0.49727(12) 0.2877(3) 0.4559(3) 0.0432(6) Uani d . 1 . .
    H H4 0.5279 0.2326 0.5116 0.052 Uiso calc R 1 . .
    C C5 0.43659(12) 0.2821(3) 0.4759(2) 0.0392(6) Uani d . 1 . .
    H H5 0.4264 0.2228 0.5457 0.047 Uiso calc R 1 . .
    C C6 0.39001(10) 0.3643(3) 0.3927(2) 0.0299(4) Uani d . 1 . .
    C C7 0.31504(10) 0.2978(3) 0.5177(2) 0.0295(4) Uani d . 1 . .
    C C8 0.08686(12) 0.0534(3) 0.6636(2) 0.0391(6) Uani d . 1 . .
    H H8 0.1158 -0.0163 0.7060 0.047 Uiso calc R 1 . .
    C C9 0.02663(13) 0.0479(4) 0.6859(3) 0.0455(7) Uani d . 1 . .
    H H9 0.0145 -0.0259 0.7420 0.055 Uiso calc R 1 . .
    C C10 -0.01572(12) 0.1535(4) 0.6238(3) 0.0457(7) Uani d . 1 . .
    C C11 0.00043(13) 0.2613(4) 0.5372(3) 0.0479(7) Uani d . 1 . .
    H H11 -0.0289 0.3300 0.4948 0.057 Uiso calc R 1 . .
    C C12 0.06063(13) 0.2663(3) 0.5141(3) 0.0421(6) Uani d . 1 . .
    H H12 0.0720 0.3388 0.4557 0.051 Uiso calc R 1 . .
    C C13 0.10495(11) 0.1630(3) 0.5777(2) 0.0320(5) Uani d . 1 . .
    C C14 0.17962(11) 0.2310(3) 0.4517(2) 0.0329(5) Uani d . 1 . .
    C C15 0.26634(13) -0.1792(3) 0.7963(3) 0.0404(6) Uani d . 1 . .
    H H15 0.2886 -0.1460 0.8791 0.049 Uiso calc R 1 . .
    C C16 0.22430(18) -0.3852(4) 0.6534(3) 0.0590(8) Uani d . 1 . .
    H H16A 0.2522 -0.4419 0.6084 0.071 Uiso calc R 1 . .
    H H16B 0.2065 -0.3041 0.5956 0.071 Uiso calc R 1 . .
    H H16C 0.1918 -0.4503 0.6726 0.071 Uiso calc R 1 . .
    C C17 0.28133(19) -0.4310(4) 0.8862(4) 0.0623(9) Uani d . 1 . .
    H H17A 0.2471 -0.4804 0.9163 0.075 Uiso calc R 1 . .
    H H17B 0.3056 -0.3781 0.9612 0.075 Uiso calc R 1 . .
    H H17C 0.3068 -0.5050 0.8522 0.075 Uiso calc R 1 . .
    Co Co1 0.246533(14) 0.14018(3) 0.72734(3) 0.02718(9) Uani d . 1 . .
    N N1 0.57585(12) 0.3801(4) 0.3298(3) 0.0590(7) Uani d . 1 . .
    N N2 0.32762(9) 0.3587(2) 0.40707(17) 0.0315(4) Uani d . 1 . .
    N N3 0.29935(9) 0.2463(2) 0.61327(19) 0.0341(4) Uani d . 1 . .
    N N4 -0.07929(13) 0.1482(4) 0.6502(3) 0.0655(8) Uani d . 1 . .
    N N5 0.16710(9) 0.1668(2) 0.56040(18) 0.0331(4) Uani d . 1 . .
    N N6 0.19618(10) 0.2829(3) 0.3580(2) 0.0429(5) Uani d . 1 . .
    N N7 0.25790(11) -0.3243(2) 0.7787(2) 0.0417(5) Uani d . 1 . .
    O O1 0.61519(11) 0.3055(4) 0.4033(3) 0.0845(9) Uani d . 1 . .
    O O2 0.58758(13) 0.4571(5) 0.2362(4) 0.1081(12) Uani d . 1 . .
    O O3 -0.11534(13) 0.2481(5) 0.6018(3) 0.0965(11) Uani d . 1 . .
    O O4 -0.09355(14) 0.0446(5) 0.7210(3) 0.1003(11) Uani d . 1 . .
    O O5 0.24632(10) -0.0826(2) 0.70889(18) 0.0443(4) Uani d . 1 . .
loop_
    _atom_site_aniso_label
    _atom_site_aniso_U_11
    _atom_site_aniso_U_22
    _atom_site_aniso_U_33
    _atom_site_aniso_U_12
    _atom_site_aniso_U_13
    _atom_site_aniso_U_23
    C1 0.0355(12) 0.0426(14) 0.0319(12) -0.0053(11) 0.0057(9) 0.0042(10)
    C2 0.0403(14) 0.0475(15) 0.0397(14) -0.0138(12) 0.0128(11) -0.0023(11)
    C3 0.0308(12) 0.0495(15) 0.0439(14) -0.0093(11) 0.0090(10) -0.0164(12)
    C4 0.0332(13) 0.0552(17) 0.0398(14) 0.0041(12) 0.0024(10) -0.0030(12)
    C5 0.0384(13) 0.0484(15) 0.0308(12) 0.0026(11) 0.0063(10) 0.0051(11)
    C6 0.0299(10) 0.0337(11) 0.0258(10) -0.0057(10) 0.0040(8) -0.0036(9)
    C7 0.0275(10) 0.0345(11) 0.0253(10) -0.0014(9) 0.0014(8) -0.0020(9)
    C8 0.0400(14) 0.0454(15) 0.0327(12) -0.0077(11) 0.0083(10) 0.0024(10)
    C9 0.0438(15) 0.0599(18) 0.0349(13) -0.0200(13) 0.0126(11) -0.0042(12)
    C10 0.0331(12) 0.071(2) 0.0344(12) -0.0112(13) 0.0104(10) -0.0166(13)
    C11 0.0357(14) 0.067(2) 0.0403(14) 0.0050(13) 0.0050(11) -0.0051(13)
    C12 0.0382(14) 0.0554(17) 0.0331(13) -0.0019(12) 0.0073(10) 0.0057(11)
    C13 0.0306(11) 0.0429(14) 0.0223(10) -0.0048(10) 0.0038(8) -0.0019(9)
    C14 0.0255(11) 0.0475(14) 0.0250(11) -0.0020(10) 0.0021(8) 0.0006(9)
    C15 0.0488(15) 0.0371(13) 0.0353(13) -0.0011(11) 0.0070(11) -0.0001(9)
    C16 0.068(2) 0.0443(17) 0.065(2) -0.0063(15) 0.0124(16) -0.0074(14)
    C17 0.081(3) 0.0446(17) 0.063(2) -0.0005(17) 0.0191(18) 0.0159(15)
    Co1 0.03239(15) 0.02822(15) 0.02268(13) 0.00103(14) 0.00971(10) 0.00032(12)
    N1 0.0367(13) 0.077(2) 0.0663(17) -0.0085(13) 0.0166(12) -0.0189(15)
    N2 0.0314(9) 0.0402(10) 0.0232(8) -0.0030(9) 0.0053(7) 0.0037(8)
    N3 0.0279(10) 0.0477(12) 0.0263(9) -0.0028(8) 0.0037(7) 0.0051(8)
    N4 0.0382(14) 0.108(3) 0.0527(15) -0.0140(17) 0.0163(12) -0.0224(17)
    N5 0.0303(9) 0.0470(12) 0.0226(9) -0.0016(8) 0.0062(7) 0.0051(8)
    N6 0.0295(10) 0.0722(16) 0.0268(10) -0.0046(10) 0.0046(8) 0.0128(10)
    N7 0.0458(12) 0.0328(11) 0.0499(12) -0.0012(10) 0.0180(10) 0.0008(9)
    O1 0.0370(12) 0.122(3) 0.094(2) 0.0105(15) 0.0106(13) -0.0062(18)
    O2 0.0537(17) 0.154(3) 0.128(3) -0.0070(18) 0.0467(18) 0.039(2)
    O3 0.0409(14) 0.154(3) 0.097(2) 0.0129(17) 0.0192(14) -0.003(2)
    O4 0.0613(17) 0.146(3) 0.105(2) -0.0246(19) 0.0463(16) 0.010(2)
    O5 0.0588(12) 0.0305(8) 0.0408(10) 0.0021(8) 0.0012(9) 0.0004(7)
_geom_special_details
;
All esds (except the esd in the dihedral angle between two l.s. planes) are
estimated using the full covariance matrix. The cell esds are taken into
account individually in the estimation of esds in distances, angles and
torsion angles; correlations between esds in cell parameters are only used
when they are defined by crystal symmetry. An approximate (isotropic)
treatment of cell esds is used for estimating esds involving l.s. planes.
;
loop_
    _geom_bond_atom_site_label_1
    _geom_bond_atom_site_label_2
    _geom_bond_site_symmetry_2
    _geom_bond_distance
    _geom_bond_publ_flag
    C1 C2 . 1.376(4) ?
    C1 C6 . 1.405(3) ?
    C1 H1 . 0.9300 ?
    C2 C3 . 1.385(4) ?
    C2 H2 . 0.9300 ?
    C3 C4 . 1.377(4) ?
    C3 N1 . 1.452(3) ?
    C4 C5 . 1.377(4) ?
    C4 H4 . 0.9300 ?
    C5 C6 . 1.400(3) ?
    C5 H5 . 0.9300 ?
    C6 N2 . 1.398(3) ?
    C7 N3 . 1.162(3) ?
    C7 N2 . 1.301(3) ?
    C8 C9 . 1.375(4) ?
    C8 C13 . 1.397(3) ?
    C8 H8 . 0.9300 ?
    C9 C10 . 1.383(4) ?
    C9 H9 . 0.9300 ?
    C10 C11 . 1.375(4) ?
    C10 N4 . 1.461(3) ?
    C11 C12 . 1.377(4) ?
    C11 H11 . 0.9300 ?
    C12 C13 . 1.400(4) ?
    C12 H12 . 0.9300 ?
    C13 N5 . 1.400(3) ?
    C14 N6 . 1.157(3) ?
    C14 N5 . 1.296(3) ?
    C15 O5 . 1.245(3) ?
    C15 N7 . 1.305(3) ?
    C15 H15 . 0.9300 ?
    C16 N7 . 1.440(4) ?
    C16 H16A . 0.9600 ?
    C16 H16B . 0.9600 ?
    C16 H16C . 0.9600 ?
    C17 N7 . 1.453(4) ?
    C17 H17A . 0.9600 ?
    C17 H17B . 0.9600 ?
    C17 H17C . 0.9600 ?
    Co1 O5 . 1.9807(19) y
    Co1 N3 . 1.994(2) y
    Co1 N5 . 2.198(2) y
    Co1 N6 4_566 1.971(2) y
    Co1 N2 4_566 2.2896(19) y
    N1 O2 . 1.220(4) ?
    N1 O1 . 1.222(4) ?
    N2 Co1 4_565 2.2896(19) ?
    N4 O3 . 1.226(5) ?
    N4 O4 . 1.231(4) ?
    N6 Co1 4_565 1.971(2) ?
loop_
    _geom_angle_atom_site_label_1
    _geom_angle_atom_site_label_2
    _geom_angle_atom_site_label_3
    _geom_angle_site_symmetry_1
    _geom_angle_site_symmetry_3
    _geom_angle
    _geom_angle_publ_flag
    C2 C1 C6 . . 120.5(2) ?
    C2 C1 H1 . . 119.7 ?
    C6 C1 H1 . . 119.7 ?
    C1 C2 C3 . . 119.5(2) ?
    C1 C2 H2 . . 120.3 ?
    C3 C2 H2 . . 120.3 ?
    C4 C3 C2 . . 121.3(2) ?
    C4 C3 N1 . . 119.4(3) ?
    C2 C3 N1 . . 119.2(3) ?
    C3 C4 C5 . . 119.3(3) ?
    C3 C4 H4 . . 120.3 ?
    C5 C4 H4 . . 120.3 ?
    C4 C5 C6 . . 120.9(2) ?
    C4 C5 H5 . . 119.5 ?
    C6 C5 H5 . . 119.5 ?
    N2 C6 C5 . . 122.8(2) ?
    N2 C6 C1 . . 118.7(2) ?
    C5 C6 C1 . . 118.4(2) ?
    N3 C7 N2 . . 175.0(2) ?
    C9 C8 C13 . . 120.4(3) ?
    C9 C8 H8 . . 119.8 ?
    C13 C8 H8 . . 119.8 ?
    C8 C9 C10 . . 119.3(3) ?
    C8 C9 H9 . . 120.4 ?
    C10 C9 H9 . . 120.4 ?
    C11 C10 C9 . . 121.7(2) ?
    C11 C10 N4 . . 119.6(3) ?
    C9 C10 N4 . . 118.7(3) ?
    C10 C11 C12 . . 119.1(3) ?
    C10 C11 H11 . . 120.4 ?
    C12 C11 H11 . . 120.4 ?
    C11 C12 C13 . . 120.6(3) ?
    C11 C12 H12 . . 119.7 ?
    C13 C12 H12 . . 119.7 ?
    C8 C13 C12 . . 118.9(2) ?
    C8 C13 N5 . . 118.6(2) ?
    C12 C13 N5 . . 122.5(2) ?
    N6 C14 N5 . . 173.8(3) ?
    O5 C15 N7 . . 123.9(3) ?
    O5 C15 H15 . . 118.0 ?
    N7 C15 H15 . . 118.0 ?
    N7 C16 H16A . . 109.5 ?
    N7 C16 H16B . . 109.5 ?
    H16A C16 H16B . . 109.5 ?
    N7 C16 H16C . . 109.5 ?
    H16A C16 H16C . . 109.5 ?
    H16B C16 H16C . . 109.5 ?
    N7 C17 H17A . . 109.5 ?
    N7 C17 H17B . . 109.5 ?
    H17A C17 H17B . . 109.5 ?
    N7 C17 H17C . . 109.5 ?
    H17A C17 H17C . . 109.5 ?
    H17B C17 H17C . . 109.5 ?
    N6 Co1 O5 4_566 . 114.40(10) ?
    N6 Co1 N3 4_566 . 131.52(10) ?
    O5 Co1 N3 . . 114.07(9) ?
    N6 Co1 N5 4_566 . 90.32(8) ?
    O5 Co1 N5 . . 92.72(8) ?
    N3 Co1 N5 . . 88.66(8) ?
    N6 Co1 N2 4_566 4_566 85.75(8) ?
    O5 Co1 N2 . 4_566 93.78(8) ?
    N3 Co1 N2 . 4_566 89.94(8) ?
    N5 Co1 N2 . 4_566 173.35(8) ?
    O2 N1 O1 . . 122.8(3) ?
    O2 N1 C3 . . 118.1(3) ?
    O1 N1 C3 . . 119.1(3) ?
    C7 N2 C6 . . 117.25(19) ?
    C7 N2 Co1 . 4_565 114.63(15) ?
    C6 N2 Co1 . 4_565 123.69(13) ?
    C7 N3 Co1 . . 159.71(19) ?
    O3 N4 O4 . . 123.6(3) ?
    O3 N4 C10 . . 118.2(3) ?
    O4 N4 C10 . . 118.2(3) ?
    C14 N5 C13 . . 117.8(2) ?
    C14 N5 Co1 . . 115.24(16) ?
    C13 N5 Co1 . . 123.95(14) ?
    C14 N6 Co1 . 4_565 164.6(2) ?
    C15 N7 C16 . . 121.6(3) ?
    C15 N7 C17 . . 121.1(3) ?
    C16 N7 C17 . . 117.3(3) ?
    C15 O5 Co1 . . 128.61(18) ?
loop_
    _geom_torsion_atom_site_label_1
    _geom_torsion_atom_site_label_2
    _geom_torsion_atom_site_label_3
    _geom_torsion_atom_site_label_4
    _geom_torsion_site_symmetry_1
    _geom_torsion_site_symmetry_2
    _geom_torsion_site_symmetry_3
    _geom_torsion_site_symmetry_4
    _geom_torsion
    _geom_torsion_publ_flag
    C6 C1 C2 C3 . . . . 0.2(4) ?
    C1 C2 C3 C4 . . . . -0.9(4) ?
    C1 C2 C3 N1 . . . . 179.0(2) ?
    C2 C3 C4 C5 . . . . 0.8(4) ?
    N1 C3 C4 C5 . . . . -179.1(3) ?
    C3 C4 C5 C6 . . . . 0.0(4) ?
    C4 C5 C6 N2 . . . . 178.2(2) ?
    C4 C5 C6 C1 . . . . -0.7(4) ?
    C2 C1 C6 N2 . . . . -178.4(2) ?
    C2 C1 C6 C5 . . . . 0.7(4) ?
    C13 C8 C9 C10 . . . . -0.9(4) ?
    C8 C9 C10 C11 . . . . 1.9(4) ?
    C8 C9 C10 N4 . . . . -178.9(3) ?
    C9 C10 C11 C12 . . . . -1.4(4) ?
    N4 C10 C11 C12 . . . . 179.4(3) ?
    C10 C11 C12 C13 . . . . 0.0(4) ?
    C9 C8 C13 C12 . . . . -0.5(4) ?
    C9 C8 C13 N5 . . . . 178.5(2) ?
    C11 C12 C13 C8 . . . . 0.9(4) ?
    C11 C12 C13 N5 . . . . -178.0(2) ?
    C4 C3 N1 O2 . . . . 178.9(3) ?
    C2 C3 N1 O2 . . . . -1.0(5) ?
    C4 C3 N1 O1 . . . . -0.1(4) ?
    C2 C3 N1 O1 . . . . -180.0(3) ?
    C5 C6 N2 C7 . . . . 13.3(4) ?
    C1 C6 N2 C7 . . . . -167.7(2) ?
    C5 C6 N2 Co1 . . . 4_565 -141.7(2) ?
    C1 C6 N2 Co1 . . . 4_565 37.3(3) ?
    N6 Co1 N3 C7 4_566 . . . -104.7(6) ?
    O5 Co1 N3 C7 . . . . 76.9(6) ?
    N5 Co1 N3 C7 . . . . -15.5(6) ?
    N2 Co1 N3 C7 4_566 . . . 171.0(6) ?
    C11 C10 N4 O3 . . . . -5.4(4) ?
    C9 C10 N4 O3 . . . . 175.4(3) ?
    C11 C10 N4 O4 . . . . 175.3(3) ?
    C9 C10 N4 O4 . . . . -3.9(4) ?
    C8 C13 N5 C14 . . . . 157.8(2) ?
    C12 C13 N5 C14 . . . . -23.2(4) ?
    C8 C13 N5 Co1 . . . . -42.7(3) ?
    C12 C13 N5 Co1 . . . . 136.2(2) ?
    N6 Co1 N5 C14 4_566 . . . 133.7(2) ?
    O5 Co1 N5 C14 . . . . -111.83(19) ?
    N3 Co1 N5 C14 . . . . 2.21(19) ?
    N6 Co1 N5 C13 4_566 . . . -26.2(2) ?
    O5 Co1 N5 C13 . . . . 88.3(2) ?
    N3 Co1 N5 C13 . . . . -157.7(2) ?
    O5 C15 N7 C16 . . . . 0.4(4) ?
    O5 C15 N7 C17 . . . . -178.6(3) ?
    N7 C15 O5 Co1 . . . . 172.1(2) ?
    N6 Co1 O5 C15 4_566 . . . -63.6(3) ?
    N3 Co1 O5 C15 . . . . 115.0(2) ?
    N5 Co1 O5 C15 . . . . -155.2(2) ?
    N2 Co1 O5 C15 4_566 . . . 23.4(3) ?
data_global
_publ_contact_author_name     'Chiniforoshan, Hossein'
_publ_contact_author_address
;Department of Chemistry
Isfahan University of Technology
Isfahan 84456-38111
iran
;
_publ_contact_author_email     chinif@cc.iut.ac.ir
_publ_contact_author_fax     '98(311)3913248'
_publ_contact_author_phone     '98(311)3912350'
_publ_section_title
;\
<i>catena</i>-Poly[[(dimethylformamide-\k<i>O</i>)cobalt(II)]-bis[\m-(4-\
nitrophenyl)cyanamido]-\
\k^2^<i>N</i>^1^:<i>N</i>^3^;\k^2^<i>N</i>^3^:<i>N</i>^1^]
;
loop_
    _publ_author_name
    _publ_author_address
    'Chiniforoshan, Hossein'
;
Department of Chemistry
Isfahan University of Technology
Isfahan 84456-38111
Iran
;
    'Shirinfar, Bahare'
;
Department of Chemistry
Isfahan University of Technology
Isfahan 84456-38111
Iran
;
    'Jalilpour, Soghra'
;
Department of Chemistry
Isfahan University of Technology
Isfahan 84456-38111
Iran
;
    'Khavasi, Hamid Reza'
;
Department of Chemistry
Shahid Beheshti University
G. C.
Evin
Tehran 1983963113
Iran
;
