# Supplementary material for: catena-Poly[[(dimethyl­formamide-κO)cobalt(II)]-bis­[μ-(4-nitro­phenyl)­cyanamido]-κ2 N 1:N 3;κ2 N 3:N 1]
Source: Acta Crystallogr Sect E Struct Rep Online. 2010 Feb 24;66(Pt 3):m331. doi: 10.1107/S160053681000557X (PMC2983514; doi:10.1107/S160053681000557X)
Supplement: Supplementary file 2 [file e-66-0m331-Isup2.hkl]

# 
# h,k,l, Fc-squared, Fo-squared, sigma(Fo-squared) and status flag 
# 
data_I
_shelx_title ' KH260/ CHINIFOROSHAN/ ESFAHAN/ 16.11.86' 
_shelx_refln_list_code          4 
_shelx_F_calc_maximum      180.85 
_exptl_crystal_F_000       932.00 
_reflns_d_resolution_high  0.7261 
 
loop_ 
 _symmetry_equiv_pos_as_xyz 
 'x, y, z' 
 '-x, y+1/2, -z+1/2' 
 '-x, -y, -z' 
 'x, -y-1/2, z-1/2' 
 
_cell_length_a    21.8692 
_cell_length_b     8.8517 
_cell_length_c     9.9827 
_cell_angle_alpha  90.000 
_cell_angle_beta  100.151 
_cell_angle_gamma  90.000 
 
_shelx_F_squared_multiplier     1.000 
 
loop_ 
 _refln_index_h 
 _refln_index_k 
 _refln_index_l 
 _refln_F_squared_calc 
 _refln_F_squared_meas 
 _refln_F_squared_sigma 
 _refln_observed_status 
   2   0   0     5596.31     5132.28    332.92 o 
   3   0   0       39.94       16.44     29.13 o 
   4   0   0    18609.88    15415.11   1225.90 o 
   5   0   0       92.35       53.06     21.59 o 
   6   0   0    32706.99    24437.71    790.76 o 
   7   0   0      204.44      103.27     34.95 o 
   8   0   0     8044.06     6953.95    402.53 o 
   9   0   0        0.53        2.20     13.64 o 
  10   0   0     1377.31     1570.33     73.84 o 
  11   0   0        1.99       35.76     12.10 o 
  12   0   0    16905.54    15907.93    828.62 o 
  13   0   0      197.74      220.12     12.52 o 
  14   0   0     7146.42     6490.12    277.01 o 
  15   0   0      456.34      402.40     34.30 o 
  16   0   0     3709.94     3322.72    126.75 o 
  17   0   0       64.10       77.29     11.11 o 
  18   0   0     1056.56      979.41     35.32 o 
  19   0   0       96.96      104.32     36.37 o 
  20   0   0      583.40      535.89     43.56 o 
  21   0   0       89.27       90.21     11.71 o 
  22   0   0      852.28      832.02     33.02 o 
  23   0   0       87.24       96.04     11.02 o 
  24   0   0      397.58      423.95     13.74 o 
  25   0   0       17.20       17.24     16.12 o 
  26   0   0      100.22      109.44     10.74 o 
  27   0   0      134.37      181.93     14.71 o 
  28   0   0      183.19      236.22     35.26 o 
  29   0   0        9.84       11.76     18.43 o 
   1   1   0     9113.74     8884.61    446.18 o 
   2   1   0       66.03       51.86     17.27 o 
   3   1   0     2961.68     3135.68    139.25 o 
   4   1   0      268.57      238.70     15.21 o 
   5   1   0      168.75      135.50     12.53 o 
   6   1   0      227.20      182.59     11.12 o 
   7   1   0     7179.74     7018.39    275.05 o 
   8   1   0      109.50       79.54     11.27 o 
   9   1   0      792.01      986.33     36.43 o 
  10   1   0       78.29       65.02      8.82 o 
  11   1   0     3180.86     2926.85     85.29 o 
  12   1   0      687.12      635.56     28.22 o 
  13   1   0     1185.84     1052.51     30.70 o 
  14   1   0      523.05      477.57     14.68 o 
  15   1   0     3273.22     3080.40     69.12 o 
  16   1   0      515.86      462.22     18.19 o 
  17   1   0      502.78      514.77     18.31 o 
  18   1   0      222.62      206.83     13.42 o 
  19   1   0      907.23      922.13     31.18 o 
  20   1   0      179.56      165.54     13.75 o 
  21   1   0      575.70      568.20     16.98 o 
  22   1   0      139.75      152.50     10.25 o 
  23   1   0       42.96       83.30     10.07 o 
  24   1   0       83.32       97.11     10.06 o 
  25   1   0      125.40      133.80     13.81 o 
  26   1   0       75.74       90.76      6.61 o 
  27   1   0      443.59      533.03     14.45 o 
  28   1   0       70.42       85.82      8.16 o 
  29   1   0        1.69       26.12     10.39 o 
   0   2   0    16873.01    16680.64   1090.41 o 
   1   2   0      854.49      875.30     30.94 o 
   2   2   0     3118.25     3078.49    132.79 o 
   3   2   0       54.37       47.55     13.63 o 
   4   2   0      532.68      481.86     20.75 o 
   5   2   0       45.39       53.05     10.13 o 
   6   2   0     3383.39     3286.02    118.47 o 
   7   2   0       54.52       64.04      9.43 o 
   8   2   0       10.30       13.21      8.53 o 
   9   2   0      100.13       94.03     12.57 o 
  10   2   0      166.81      198.40      8.20 o 
  11   2   0      110.64      107.77      8.48 o 
  12   2   0        7.57       23.03      8.93 o 
  13   2   0       18.54       32.80      9.41 o 
  14   2   0       48.44       82.68      9.56 o 
  15   2   0       12.46       15.84      9.00 o 
  16   2   0     4332.16     4166.30    130.57 o 
  17   2   0        1.25       13.44      6.75 o 
  18   2   0      593.83      554.39     25.86 o 
  19   2   0       13.78       13.98      7.21 o 
  20   2   0      140.50      152.99     10.49 o 
  21   2   0        3.10        6.42     11.64 o 
  22   2   0      200.14      214.51     16.39 o 
  23   2   0       26.94       16.49      7.12 o 
  24   2   0        7.19       14.50      7.00 o 
  25   2   0        3.21       -0.68     11.84 o 
  26   2   0       28.98       50.18      7.65 o 
  27   2   0        0.16        8.51     13.26 o 
  28   2   0       32.91       54.36      8.79 o 
  29   2   0        0.59       -7.14      7.14 o 
   1   3   0     2057.57     2077.97     60.73 o 
   2   3   0        0.97        2.37     12.50 o 
   3   3   0      220.69      240.62     12.57 o 
   4   3   0      195.47      188.92     11.70 o 
   5   3   0      418.94      428.51     11.94 o 
   6   3   0      134.94      123.03      9.18 o 
   7   3   0     3520.79     3578.05    138.78 o 
   8   3   0      191.10      183.91     11.43 o 
   9   3   0     5634.84     5133.16    224.40 o 
  10   3   0       45.99       40.61      9.90 o 
  11   3   0        2.79       11.80      9.74 o 
  12   3   0       65.40       87.84      7.66 o 
  13   3   0     1319.02     1270.23     54.09 o 
  14   3   0        9.43       23.26      8.39 o 
  15   3   0      622.30      604.67     17.41 o 
  16   3   0      419.11      390.88     17.84 o 
  17   3   0      133.86      150.53     10.75 o 
  18   3   0       50.29       60.92      7.82 o 
  19   3   0      143.73      159.01      8.91 o 
  20   3   0        0.29       -2.46      8.31 o 
  21   3   0        1.86       15.26      8.05 o 
  22   3   0        5.71       20.62      8.82 o 
  23   3   0      322.90      326.42     10.18 o 
  24   3   0       47.35       71.80     11.49 o 
  25   3   0        9.92       24.55     10.03 o 
  26   3   0       71.31       97.18      9.98 o 
  27   3   0       44.64       52.15      8.88 o 
  28   3   0        0.58       16.46      8.63 o 
   0   4   0     3153.69     3131.37     91.31 o 
   1   4   0      223.85      227.50     11.01 o 
   2   4   0     8576.95     8214.13    220.54 o 
   3   4   0       12.33        1.80      9.88 o 
   4   4   0     5030.60     4724.27    154.42 o 
   5   4   0      125.54      119.19      9.02 o 
   6   4   0     5799.73     5525.51    210.77 o 
   7   4   0      608.12      604.62     23.24 o 
   8   4   0     6389.99     6351.86    209.10 o 
   9   4   0      143.03      140.56      8.19 o 
  10   4   0     4905.47     4568.64    137.94 o 
  11   4   0      560.52      541.37     21.39 o 
  12   4   0     4549.72     4377.40    156.22 o 
  13   4   0      263.94      243.77     13.24 o 
  14   4   0     1521.86     1470.33     56.83 o 
  15   4   0      158.53      150.87      9.84 o 
  16   4   0      360.96      372.10      8.43 o 
  17   4   0       33.98       51.19      8.94 o 
  18   4   0      342.18      354.23     18.55 o 
  19   4   0       82.48       85.88     11.47 o 
  20   4   0       48.78       65.22      7.04 o 
  21   4   0      140.64      139.85      6.71 o 
  22   4   0      566.89      574.86     18.71 o 
  23   4   0      106.58      138.01      9.27 o 
  24   4   0      181.16      193.68     16.52 o 
  25   4   0       73.79       87.56     15.85 o 
  26   4   0      198.69      209.78      9.78 o 
  27   4   0       93.17      116.55     15.15 o 
   1   5   0     2787.12     2572.18     45.66 o 
   2   5   0       41.26       38.77      9.31 o 
   3   5   0     3921.75     3744.47     81.14 o 
   4   5   0       16.45       25.12      8.94 o 
   5   5   0       47.65       30.46      8.28 o 
   6   5   0       14.59       20.45      9.04 o 
   7   5   0     6432.44     6466.17    211.06 o 
   8   5   0      327.42      358.62     11.87 o 
   9   5   0     2516.28     2326.00     88.23 o 
  10   5   0      469.88      441.70     19.98 o 
  11   5   0     2170.86     2011.79     73.31 o 
  12   5   0      110.20      109.29      9.41 o 
  13   5   0     1729.93     1652.53     37.64 o 
  14   5   0       86.95      101.14      8.62 o 
  15   5   0     2531.61     2389.42     97.76 o 
  16   5   0      220.30      224.47      8.73 o 
  17   5   0        4.79        5.82      7.08 o 
  18   5   0       15.61       32.27     12.81 o 
  19   5   0      211.16      210.78      8.77 o 
  20   5   0       92.47      111.49      7.16 o 
  21   5   0      425.36      448.33     12.12 o 
  22   5   0      230.51      229.79     17.15 o 
  23   5   0      301.66      306.46     16.31 o 
  24   5   0      197.18      203.28     17.95 o 
  25   5   0      134.99      137.55      8.88 o 
  26   5   0      135.35      152.97     19.19 o 
   0   6   0      578.14      593.87     15.43 o 
   1   6   0        0.09        0.28     10.03 o 
   2   6   0      689.65      718.48     11.64 o 
   3   6   0        1.68        2.10      9.48 o 
   4   6   0       83.31       83.59      9.58 o 
   5   6   0        0.03        4.07      7.64 o 
   6   6   0      440.64      462.77      9.73 o 
   7   6   0       23.68       31.77      8.67 o 
   8   6   0      951.69      939.50     24.99 o 
   9   6   0        2.41       12.50      8.51 o 
  10   6   0      793.90      725.25     35.45 o 
  11   6   0        7.31       19.02      8.92 o 
  12   6   0      645.60      641.66     22.49 o 
  13   6   0        6.56        8.50      8.65 o 
  14   6   0     1027.54      970.25     34.50 o 
  15   6   0        1.12        4.29      9.40 o 
  16   6   0       11.47       27.61     17.80 o 
  17   6   0      160.63      183.80     11.49 o 
  18   6   0       49.75       87.02     18.66 o 
  19   6   0       12.79       23.69      8.90 o 
  20   6   0       16.77       14.59      9.31 o 
  21   6   0        8.06       23.94     11.86 o 
  22   6   0       75.37       62.77     11.67 o 
  23   6   0       12.16       20.00     12.32 o 
  24   6   0       31.23       43.15      8.11 o 
  25   6   0        6.89       18.94     17.63 o 
   1   7   0       55.86       68.36     11.63 o 
   2   7   0       54.15       61.81     10.10 o 
   3   7   0      425.53      434.08     14.50 o 
   4   7   0      186.68      184.26      9.96 o 
   5   7   0       36.70       31.64      9.49 o 
   6   7   0        8.84       26.25      8.35 o 
   7   7   0       79.44       84.78      9.09 o 
   8   7   0      181.69      162.04      8.52 o 
   9   7   0        7.23       17.21      8.13 o 
  10   7   0      151.80      155.87      9.59 o 
  11   7   0       41.45       46.73      7.98 o 
  12   7   0       31.65       22.39      9.04 o 
  13   7   0       56.18       51.78      7.49 o 
  14   7   0        8.52       30.72      7.08 o 
  15   7   0       95.80      108.25      9.51 o 
  16   7   0       77.20       78.22     12.30 o 
  17   7   0       79.34       49.33     10.32 o 
  18   7   0        3.34       12.96     11.88 o 
  19   7   0        0.61       13.95     10.48 o 
  20   7   0        7.51       -2.98      8.39 o 
  21   7   0       34.69       65.52     12.03 o 
  22   7   0        0.03       26.58      9.00 o 
  23   7   0        1.13       31.55     20.35 o 
  24   7   0       38.36       58.55     22.75 o 
   0   8   0      372.20      418.47     16.12 o 
   1   8   0        9.12        6.45     10.58 o 
   2   8   0      215.93      220.67     10.92 o 
   3   8   0        2.15      -10.85     10.85 o 
   4   8   0      307.60      310.80      9.90 o 
   5   8   0       96.92      106.69      9.69 o 
   6   8   0       91.13      111.68      9.48 o 
   7   8   0       92.15      103.06      8.45 o 
   8   8   0      177.06      179.54      8.51 o 
   9   8   0       94.44      101.06      7.54 o 
  10   8   0      140.91      149.58      9.89 o 
  11   8   0      208.80      186.07     17.25 o 
  12   8   0      121.05      145.90     15.78 o 
  13   8   0      119.38      125.48      8.58 o 
  14   8   0       42.77       72.74      9.21 o 
  15   8   0       33.84       43.83      7.81 o 
  16   8   0      383.77      365.66     25.35 o 
  17   8   0      170.78      158.80      9.11 o 
  18   8   0        8.13        8.56     13.57 o 
  19   8   0       61.35       84.82     10.28 o 
  20   8   0       83.50      118.19     14.17 o 
  21   8   0      106.61      131.58     17.09 o 
  22   8   0      108.58      108.83      9.03 o 
   1   9   0     1982.49     1965.57     37.63 o 
   2   9   0       29.06       53.71      9.49 o 
   3   9   0     1081.74     1061.66     28.44 o 
   4   9   0        1.42       42.61     14.12 o 
   5   9   0     1068.53     1063.04     12.61 o 
   6   9   0       13.30       31.37     10.35 o 
   7   9   0     1078.74     1050.11     19.00 o 
   8   9   0        4.32        4.58     14.64 o 
   9   9   0      775.51      812.48     14.45 o 
  10   9   0        0.87       22.35      9.39 o 
  11   9   0      481.92      419.96     52.53 o 
  12   9   0       44.71       43.55      8.55 o 
  13   9   0      526.68      521.00     10.83 o 
  14   9   0       12.61       32.37      8.09 o 
  15   9   0      588.98      546.76     18.51 o 
  16   9   0        7.36        3.69     11.26 o 
  17   9   0       60.16       46.01     10.20 o 
  18   9   0       79.96       81.74     16.70 o 
  19   9   0      220.41      221.70     11.37 o 
   0  10   0      847.71      798.71     27.89 o 
   1  10   0       30.81       29.78     10.37 o 
   2  10   0      113.95      134.92     10.31 o 
   3  10   0       13.20       26.33      8.34 o 
   4  10   0      129.02      141.05     11.94 o 
   5  10   0        2.87       24.31     11.03 o 
   6  10   0      261.46      257.08     10.26 o 
   7  10   0        1.04        3.88     11.23 o 
   8  10   0      193.49      191.20      9.99 o 
   9  10   0        0.79       11.19     14.65 o 
  10  10   0       65.41       99.82     14.75 o 
  11  10   0        2.40       15.03     10.81 o 
  12  10   0      198.95      176.32     13.31 o 
  13  10   0       35.42       31.26     13.15 o 
  14  10   0      228.46      221.85     18.60 o 
  15  10   0        0.11       14.89     14.64 o 
  16  10   0        5.96       29.01     17.38 o 
   1  11   0       16.01       11.86     10.46 o 
   2  11   0       25.42        2.48     10.68 o 
   3  11   0        0.19       18.12     12.58 o 
   4  11   0        2.85       23.71      9.69 o 
   5  11   0        0.71       -2.00     11.38 o 
   6  11   0        4.63        9.52     10.79 o 
   7  11   0       15.53       34.95     15.78 o 
   8  11   0        7.68       25.46     11.53 o 
   9  11   0        0.37        9.20     11.97 o 
  10  11   0        0.09       17.26     21.23 o 
  11  11   0        6.77       -7.97     11.70 o 
  12  11   0        4.18       16.47     18.59 o 
   0  12   0       45.76       37.21     15.91 o 
   1  12   0       45.58       43.61     11.05 o 
   2  12   0        6.41       18.04     11.46 o 
   3  12   0        1.63       11.79     10.58 o 
   4  12   0        4.63       16.45     13.44 o 
 -29   1   1       10.71       15.48     14.18 o 
 -28   1   1       19.57       29.53     10.01 o 
 -27   1   1      255.67      259.15     11.35 o 
 -26   1   1       27.30       57.45     10.77 o 
 -25   1   1       56.57       69.41     11.38 o 
 -24   1   1       46.45       58.50      7.96 o 
 -23   1   1      376.38      370.18     15.76 o 
 -22   1   1       22.52       42.09      7.27 o 
 -21   1   1      170.01      196.95      6.57 o 
 -20   1   1       24.58       31.76      7.88 o 
 -19   1   1     1001.50      991.73     27.80 o 
 -18   1   1       38.67       41.62     11.45 o 
 -17   1   1      562.02      565.13     20.69 o 
 -16   1   1       54.00       51.91      9.22 o 
 -15   1   1     4567.91     4191.21    114.11 o 
 -14   1   1       52.02       46.88      9.64 o 
 -13   1   1     2516.17     2360.93     69.51 o 
 -12   1   1       26.21       24.18      7.43 o 
 -11   1   1       32.25       86.02      8.73 o 
 -10   1   1       38.58       54.71      7.75 o 
  -9   1   1     9705.51     8655.91    289.12 o 
  -8   1   1       14.07       23.44      9.17 o 
  -7   1   1       44.39       29.77     10.27 o 
  -6   1   1       66.93       64.25     12.90 o 
  -5   1   1      428.93      463.27     17.11 o 
  -4   1   1      135.41      142.88     15.51 o 
  -3   1   1     5894.43     6095.18    109.51 o 
  -2   1   1      223.12      219.29     33.77 o 
  -1   1   1    22882.13    23310.32    172.35 o 
   0   1   1       85.65       87.05     34.71 o 
   1   1   1      770.92      777.53     31.21 o 
   2   1   1      258.29      268.41     23.69 o 
   3   1   1     4491.40     4548.66    175.44 o 
   4   1   1      215.57      205.32     18.98 o 
   5   1   1     5865.46     5745.71    215.13 o 
   6   1   1     1306.59     1222.18     37.27 o 
   7   1   1     1797.55     1782.35     55.12 o 
   8   1   1      460.56      481.93     20.47 o 
   9   1   1     7692.22     7194.75    284.96 o 
  10   1   1      223.76      228.16     11.66 o 
  11   1   1     3522.78     3487.67    103.39 o 
  12   1   1      746.11      688.03     25.17 o 
  13   1   1     1946.07     1984.23     70.36 o 
  14   1   1      269.47      238.67     10.26 o 
  15   1   1     1170.23     1150.01     43.81 o 
  16   1   1       91.10      114.79     10.34 o 
  17   1   1       33.57       42.27      7.90 o 
  18   1   1      719.30      694.19     29.10 o 
  19   1   1      563.54      549.94     18.50 o 
  20   1   1       88.14       79.14     10.03 o 
  21   1   1      323.89      275.87     30.06 o 
  22   1   1      108.71      100.73     11.50 o 
  23   1   1      219.06      219.60      9.65 o 
  24   1   1      168.80      206.06     18.93 o 
  25   1   1       37.40       47.67      8.98 o 
  26   1   1      165.23      189.15     18.22 o 
  27   1   1      154.90      204.66     24.27 o 
  28   1   1        4.03        3.83      9.84 o 
 -29   2   1        9.05       17.71     11.77 o 
 -28   2   1      285.49      296.85     20.95 o 
 -27   2   1       88.87       95.72      7.55 o 
 -26   2   1       61.48       61.15      6.59 o 
 -25   2   1       18.07       36.98     10.40 o 
 -24   2   1      267.95      261.92      7.87 o 
 -23   2   1       26.90       56.76      7.87 o 
 -22   2   1      504.30      487.00     18.48 o 
 -21   2   1       94.82      109.06     12.29 o 
 -20   2   1      302.93      349.91     14.80 o 
 -19   2   1      135.16      134.09     10.49 o 
 -18   2   1      936.22      886.42     25.63 o 
 -17   2   1       67.28       72.28      7.84 o 
 -16   2   1     3071.09     2975.03     81.36 o 
 -15   2   1      217.10      205.98     12.43 o 
 -14   2   1     2986.52     2990.48     80.07 o 
 -13   2   1       60.27       59.79      8.81 o 
 -12   2   1     5109.09     4728.59    139.50 o 
 -11   2   1      224.02      204.41      7.40 o 
 -10   2   1       10.51       40.87      8.07 o 
  -9   2   1       64.22       64.41      8.99 o 
  -8   2   1     3407.19     3180.71    103.39 o 
  -7   2   1       17.82       17.82      9.37 o 
  -6   2   1    12798.03    11808.95    587.09 o 
  -5   2   1      458.88      438.40     19.57 o 
  -4   2   1    12686.17    11366.92    472.48 o 
  -3   2   1       21.44       33.19     18.45 o 
  -2   2   1     5368.12     5167.83     93.03 o 
  -1   2   1      229.98      206.81     20.80 o 
   1   2   1      142.24      156.30     17.35 o 
   2   2   1      382.47      450.13     17.18 o 
   3   2   1      221.93      190.17     13.36 o 
   4   2   1       11.77       15.08     11.95 o 
   5   2   1      483.09      439.29     21.13 o 
   6   2   1     8771.71     8411.07    292.65 o 
   7   2   1     2058.04     1987.63     75.64 o 
   8   2   1     3538.74     3365.89    151.98 o 
   9   2   1     1007.43      891.61     41.69 o 
  10   2   1      692.81      582.48     28.90 o 
  11   2   1      358.00      340.48     17.32 o 
  12   2   1     6676.54     6417.12    299.57 o 
  13   2   1      479.32      462.60     19.58 o 
  14   2   1     1149.57      988.64     47.03 o 
  15   2   1      171.97      162.51      9.15 o 
  16   2   1       50.13       58.07      8.35 o 
  17   2   1        3.50        3.70      8.30 o 
  18   2   1     1315.44     1268.95     51.94 o 
  19   2   1      221.60      242.60     15.00 o 
  20   2   1      240.71      239.07     15.91 o 
  21   2   1      201.04      205.91     15.26 o 
  22   2   1      619.36      583.63     25.75 o 
  23   2   1      226.66      235.79      7.61 o 
  24   2   1      371.50      403.87     51.25 o 
  25   2   1       63.05       63.82      6.91 o 
  26   2   1      313.70      354.41     16.70 o 
  27   2   1       77.42       74.80      8.02 o 
  28   2   1        8.28       20.88      9.66 o 
 -28   3   1       85.05       82.17      9.54 o 
 -27   3   1       91.71      127.44      9.31 o 
 -26   3   1        4.22       -6.91     12.35 o 
 -25   3   1      119.97      135.73      7.28 o 
 -24   3   1       53.15       53.48      7.62 o 
 -23   3   1      182.96      197.00     12.19 o 
 -22   3   1       91.22       98.75      9.56 o 
 -21   3   1      214.82      222.21      8.82 o 
 -20   3   1       67.60       63.70      8.71 o 
 -19   3   1      589.26      584.05     27.30 o 
 -18   3   1       15.45       25.27      6.82 o 
 -17   3   1     1477.22     1473.39     29.16 o 
 -16   3   1      729.05      688.03     20.18 o 
 -15   3   1     3200.36     3079.71     80.38 o 
 -14   3   1       28.94       20.02      7.08 o 
 -13   3   1     1460.87     1307.16     30.26 o 
 -12   3   1      143.61      115.64      7.81 o 
 -11   3   1      830.30      712.69     18.55 o 
 -10   3   1      102.33       78.36      8.32 o 
  -9   3   1      731.37      638.74     19.69 o 
  -8   3   1        9.68       13.07      9.43 o 
  -7   3   1     2003.43     1764.63     72.77 o 
  -6   3   1      186.05      160.72     10.86 o 
  -5   3   1      877.15      789.12     31.76 o 
  -4   3   1        4.45       21.30     10.67 o 
  -3   3   1    17107.13    16658.58    786.54 o 
  -2   3   1       38.41       59.36     13.28 o 
  -1   3   1    19846.56    20263.05    269.10 o 
   0   3   1     2095.47     2039.25     41.25 o 
   1   3   1      116.13       74.65     12.21 o 
   2   3   1      465.31      473.21     13.53 o 
   3   3   1     3115.17     2995.46     76.98 o 
   4   3   1        2.22       18.77     11.37 o 
   5   3   1      455.67      368.40     10.70 o 
   6   3   1        7.68       15.92      8.59 o 
   7   3   1     5979.90     5846.07    150.53 o 
   8   3   1      259.21      295.18      8.87 o 
   9   3   1      495.98      413.06     14.93 o 
  10   3   1     1019.61      991.63     63.55 o 
  11   3   1     6286.22     5961.20    270.92 o 
  12   3   1      236.35      241.15     10.81 o 
  13   3   1     1012.85      898.87     30.08 o 
  14   3   1      160.61      144.38     13.06 o 
  15   3   1     1061.64      955.82     38.99 o 
  16   3   1        9.65       52.23     16.52 o 
  17   3   1      104.15      115.02      8.52 o 
  18   3   1      193.86      193.91      7.37 o 
  19   3   1      540.11      531.73     26.67 o 
  20   3   1      187.04      162.85      7.36 o 
  21   3   1      837.34      820.14     24.71 o 
  22   3   1      308.42      313.75     18.29 o 
  23   3   1       98.48      125.31      8.28 o 
  24   3   1      211.24      196.74     16.85 o 
  25   3   1      139.04      155.19     26.53 o 
  26   3   1      205.54      247.09      9.60 o 
  27   3   1      164.70      154.14      7.59 o 
  28   3   1       38.73       29.05      6.82 o 
 -28   4   1       81.67      102.91     11.48 o 
 -27   4   1        0.50       44.93      8.54 o 
 -26   4   1        1.05        4.49      9.26 o 
 -25   4   1        2.60       17.98      7.68 o 
 -24   4   1       24.65       46.29      8.05 o 
 -23   4   1        9.27       -3.54      8.03 o 
 -22   4   1      526.73      531.46     19.23 o 
 -21   4   1       20.89       31.07     20.33 o 
 -20   4   1      202.35      223.09     15.72 o 
 -19   4   1       33.42       51.50      7.94 o 
 -18   4   1       68.18       89.36      8.27 o 
 -17   4   1      199.72      200.89      8.24 o 
 -16   4   1     3348.72     3342.20     92.68 o 
 -15   4   1        2.04       18.80      9.00 o 
 -14   4   1      562.54      571.55      9.02 o 
 -13   4   1        5.62        0.57      7.84 o 
 -12   4   1      227.65      215.93      7.83 o 
 -11   4   1       77.08       63.94      8.65 o 
 -10   4   1      208.71      199.15      8.11 o 
  -9   4   1       51.64       64.00      9.02 o 
  -8   4   1      518.64      565.40     22.70 o 
  -7   4   1       77.37       98.13      9.84 o 
  -6   4   1       33.01       37.01      9.70 o 
  -5   4   1      738.92      723.14     20.40 o 
  -4   4   1     3496.20     3516.97    118.22 o 
  -3   4   1       18.78       20.44      9.94 o 
  -2   4   1     4644.74     4895.44    131.78 o 
  -1   4   1       31.04       37.75     11.15 o 
   0   4   1      309.46      327.64     11.82 o 
   1   4   1      446.05      456.88     12.73 o 
   2   4   1     3100.05     3298.10     76.32 o 
   3   4   1      385.07      395.42     13.23 o 
   4   4   1      207.17      227.20      9.79 o 
   5   4   1        1.34       -0.50      8.42 o 
   6   4   1      188.02      192.83      8.06 o 
   7   4   1     2083.34     2061.54     71.50 o 
   8   4   1     3227.85     3291.00    135.37 o 
   9   4   1      293.35      278.60     16.19 o 
  10   4   1     3363.99     3438.33    148.43 o 
  11   4   1        3.93        7.21      8.57 o 
  12   4   1      541.42      536.45     17.14 o 
  13   4   1      204.85      211.17     13.40 o 
  14   4   1      454.70      442.32     14.16 o 
  15   4   1      116.17      125.34     13.00 o 
  16   4   1      452.18      440.26     18.58 o 
  17   4   1      286.12      271.92     11.08 o 
  18   4   1        0.80        3.80     12.36 o 
  19   4   1       30.31       52.18     11.94 o 
  20   4   1      273.44      267.14     10.33 o 
  21   4   1       41.87       62.85      9.73 o 
  22   4   1      237.60      251.56     25.05 o 
  23   4   1       74.02       86.76     11.17 o 
  24   4   1      119.00      136.94     13.90 o 
  25   4   1       21.53       42.21     12.35 o 
  26   4   1       69.12       97.45     15.16 o 
  27   4   1       27.13       16.87     13.10 o 
 -27   5   1       80.95       85.16     11.74 o 
 -26   5   1       51.59       64.05     10.98 o 
 -25   5   1      118.30      126.78     13.96 o 
 -24   5   1        2.67       11.17     12.69 o 
 -23   5   1      140.26      153.57      8.24 o 
 -22   5   1       11.38       31.82      7.85 o 
 -21   5   1       52.13       53.03      9.79 o 
 -20   5   1        5.80       34.20     10.29 o 
 -19   5   1      109.89      127.28     17.06 o 
 -18   5   1       60.01       58.13      7.28 o 
 -17   5   1       23.01        9.89      9.58 o 
 -16   5   1      369.07      350.56     15.66 o 
 -15   5   1      280.53      285.05     18.45 o 
 -14   5   1      300.81      291.66      9.72 o 
 -13   5   1      580.10      558.47     17.85 o 
 -12   5   1      173.80      175.84      8.78 o 
 -11   5   1      737.14      730.73     34.75 o 
 -10   5   1       35.40       36.60     12.11 o 
  -9   5   1      557.04      528.97     15.46 o 
  -8   5   1        0.26        3.07      8.30 o 
  -7   5   1     1225.45     1229.45     58.18 o 
  -6   5   1       47.64       49.84      9.18 o 
  -5   5   1      109.65      126.90     10.22 o 
  -4   5   1      690.35      725.36     21.49 o 
  -3   5   1      156.48      142.03     12.70 o 
  -2   5   1        2.02       11.12     10.31 o 
  -1   5   1       70.42       70.29      9.98 o 
   0   5   1      352.27      376.98     12.25 o 
   1   5   1      896.73      937.66     24.93 o 
   2   5   1       35.64       47.01      9.90 o 
   3   5   1     1704.38     1659.25     44.17 o 
   4   5   1        2.49        4.31      9.18 o 
   5   5   1      413.86      433.14      9.58 o 
   6   5   1      194.67      197.76      8.42 o 
   7   5   1     1027.78     1027.98     33.90 o 
   8   5   1        0.28        4.18      8.73 o 
   9   5   1      697.92      648.01     22.16 o 
  10   5   1        0.53       -3.66      7.95 o 
  11   5   1      336.23      310.79     21.39 o 
  12   5   1       68.95       71.62     13.46 o 
  13   5   1      332.16      336.61     10.48 o 
  14   5   1       33.17       32.85      8.24 o 
  15   5   1      679.66      648.42     15.02 o 
  16   5   1      141.92      171.24      9.95 o 
  17   5   1      369.81      367.48      8.79 o 
  18   5   1       58.58       85.19      9.63 o 
  19   5   1       93.81      123.89     19.73 o 
  20   5   1      126.11      130.25      9.04 o 
  21   5   1       51.49       67.08     10.47 o 
  22   5   1        2.22        6.31      9.22 o 
  23   5   1       16.30       21.68      8.13 o 
  24   5   1        3.43        4.04     12.83 o 
  25   5   1        3.58       27.92     10.70 o 
  26   5   1        0.46       23.90      8.07 o 
 -25   6   1       19.69        5.17     14.67 o 
 -24   6   1      185.28      202.04     14.19 o 
 -23   6   1       54.61       72.93      8.60 o 
 -22   6   1      233.03      273.24     15.82 o 
 -21   6   1       11.53       37.59     11.20 o 
 -20   6   1       27.82       18.12      7.75 o 
 -19   6   1        5.76        5.71      9.46 o 
 -18   6   1        2.54       -8.10      8.10 o 
 -17   6   1        6.53       39.03     11.39 o 
 -16   6   1     2041.74     2027.58     44.46 o 
 -15   6   1      123.12      117.50      9.81 o 
 -14   6   1      139.60      135.74      9.87 o 
 -13   6   1      260.49      248.28      8.92 o 
 -12   6   1     1320.99     1248.67     45.49 o 
 -11   6   1       74.99       91.54      8.47 o 
 -10   6   1     2339.80     2323.40     66.73 o 
  -9   6   1      102.02      110.70      9.56 o 
  -8   6   1     2103.33     2086.91     67.87 o 
  -7   6   1      108.14      118.07      8.39 o 
  -6   6   1      283.44      237.35     10.26 o 
  -5   6   1      331.54      347.36     11.81 o 
  -4   6   1     3003.38     3038.85     75.00 o 
  -3   6   1      118.06      120.59     10.61 o 
  -2   6   1     2407.16     2391.59     44.62 o 
  -1   6   1      129.52      145.75     14.90 o 
   0   6   1     1018.38      967.18     22.56 o 
   1   6   1       59.30       67.88      9.56 o 
   2   6   1     2520.59     2482.14     63.97 o 
   3   6   1       64.92       76.08      9.84 o 
   4   6   1     1200.08     1195.38     34.81 o 
   5   6   1      561.62      536.80      9.52 o 
   6   6   1     1650.41     1667.87     42.32 o 
   7   6   1       45.60       59.81      9.16 o 
   8   6   1     1029.61      945.48     24.71 o 
   9   6   1      136.70      132.94      9.18 o 
  10   6   1      724.13      700.04     26.44 o 
  11   6   1      474.58      463.97     15.82 o 
  12   6   1      832.81      754.45     67.92 o 
  13   6   1       17.53       27.60      8.86 o 
  14   6   1      467.98      460.39     20.06 o 
  15   6   1       94.98      101.39     10.87 o 
  16   6   1      370.00      379.95     17.86 o 
  17   6   1      288.39      311.35      9.15 o 
  18   6   1      103.52      115.94     17.84 o 
  19   6   1       44.72       64.07      8.21 o 
  20   6   1      146.13      169.25     17.39 o 
  21   6   1      185.11      221.44     12.82 o 
  22   6   1      171.31      156.15      8.71 o 
  23   6   1        0.70       29.12     10.51 o 
  24   6   1        2.80       13.79     14.05 o 
  25   6   1       26.83       38.48     16.18 o 
 -24   7   1       28.67       39.59      9.04 o 
 -23   7   1      205.28      216.45     16.67 o 
 -22   7   1       36.69       38.95     11.30 o 
 -21   7   1       87.23      122.16     11.46 o 
 -20   7   1        0.80       23.02      8.91 o 
 -19   7   1       60.13       82.43     11.04 o 
 -18   7   1       39.25       55.75      8.46 o 
 -17   7   1       40.48       70.87     12.08 o 
 -16   7   1       24.41       44.14      8.16 o 
 -15   7   1     1554.01     1486.78     39.12 o 
 -14   7   1       89.27      101.76      8.15 o 
 -13   7   1      513.25      493.26     11.51 o 
 -12   7   1       10.62       27.55      8.05 o 
 -11   7   1      766.57      712.62     32.86 o 
 -10   7   1        6.71       -2.11     12.73 o 
  -9   7   1     1279.69     1214.89     68.20 o 
  -8   7   1        0.57       32.94     11.01 o 
  -7   7   1     1286.02     1261.81     37.80 o 
  -6   7   1        2.10        7.99      9.43 o 
  -5   7   1      438.17      375.94     10.05 o 
  -4   7   1      102.81       95.56     10.16 o 
  -3   7   1     1909.89     1890.01     53.49 o 
  -2   7   1        1.68        9.62      8.95 o 
  -1   7   1     1875.27     1748.87     38.50 o 
   0   7   1      119.09      124.56     10.07 o 
   1   7   1      961.78      932.45     26.16 o 
   2   7   1      141.84      181.21      9.87 o 
   3   7   1      985.37      992.34     23.89 o 
   4   7   1       37.31       40.23     10.08 o 
   5   7   1      413.80      377.48     13.27 o 
   6   7   1        5.60        5.06      9.79 o 
   7   7   1     1114.17     1061.16     26.33 o 
   8   7   1        9.95       16.03     12.63 o 
   9   7   1      575.18      623.14      8.86 o 
  10   7   1       44.62       58.89     10.76 o 
  11   7   1      607.34      571.20     16.32 o 
  12   7   1      184.87      180.28      9.00 o 
  13   7   1      382.82      358.27     10.35 o 
  14   7   1       19.19       19.47      9.53 o 
  15   7   1      637.53      677.78     17.36 o 
  16   7   1      336.35      362.55      9.61 o 
  17   7   1       40.78       44.96     10.48 o 
  18   7   1       42.91       47.89     13.56 o 
  19   7   1      250.73      217.66     23.26 o 
  20   7   1      216.92      233.15     15.62 o 
  21   7   1      241.06      262.62     11.07 o 
  22   7   1       71.33       97.12      8.68 o 
  23   7   1       51.19       92.99     20.72 o 
 -22   8   1       73.74       77.30     10.49 o 
 -21   8   1        4.80      -10.05     10.05 o 
 -20   8   1       52.52       71.22     10.58 o 
 -19   8   1        8.01       23.11     11.34 o 
 -18   8   1       90.42       94.80      8.64 o 
 -17   8   1       15.31       12.32      9.00 o 
 -16   8   1      203.45      217.39      9.52 o 
 -15   8   1        3.12       20.38      8.95 o 
 -14   8   1      892.62      872.15     24.70 o 
 -13   8   1      100.44      104.35     21.87 o 
 -12   8   1      512.44      507.33     26.49 o 
 -11   8   1        5.29        3.92     13.92 o 
 -10   8   1      482.02      509.75     26.08 o 
  -9   8   1        9.71       42.52     11.09 o 
  -8   8   1      692.25      715.09     16.89 o 
  -7   8   1        0.59       -8.51     10.01 o 
  -6   8   1      508.99      529.84     22.55 o 
  -5   8   1       29.85       23.27      9.88 o 
  -4   8   1      520.63      516.57     11.38 o 
  -3   8   1        8.91       -0.27      8.96 o 
  -2   8   1      750.31      728.26     12.01 o 
  -1   8   1       26.92       36.71      8.73 o 
   0   8   1     1800.97     1841.80     32.48 o 
   1   8   1      128.88      141.58     13.56 o 
   2   8   1      204.24      191.78     10.66 o 
   3   8   1        2.05       16.03      9.20 o 
   4   8   1      523.45      542.54     10.90 o 
   5   8   1       93.59       88.71      8.19 o 
   6   8   1     1162.25     1170.52     49.63 o 
   7   8   1        7.16       26.35      9.12 o 
   8   8   1      507.87      516.65     14.84 o 
   9   8   1       35.42       57.75     10.46 o 
  10   8   1      408.70      397.13     17.02 o 
  11   8   1       48.27       59.28     10.05 o 
  12   8   1      695.93      673.89     49.53 o 
  13   8   1       60.34       60.75     15.36 o 
  14   8   1      598.70      622.73     26.17 o 
  15   8   1       33.14       60.27     16.93 o 
  16   8   1        2.40        1.86     11.94 o 
  17   8   1       66.80       94.86     15.24 o 
  18   8   1      399.09      384.61     15.12 o 
  19   8   1       25.20       16.33     16.41 o 
  20   8   1      117.27      138.52     10.00 o 
  21   8   1       51.51       84.25      9.34 o 
 -20   9   1        4.98       28.12     14.88 o 
 -19   9   1        7.66      -14.88     14.88 o 
 -18   9   1       23.16       33.47     10.44 o 
 -17   9   1       26.44       18.02     10.61 o 
 -16   9   1        2.43       22.39      9.16 o 
 -15   9   1        2.34        3.06      9.20 o 
 -14   9   1       11.76       32.39     10.27 o 
 -13   9   1       55.10       64.49     10.38 o 
 -12   9   1        2.03       25.76     12.55 o 
 -11   9   1        0.52        6.15     10.67 o 
 -10   9   1       20.61        9.20      7.99 o 
  -9   9   1        4.34       -1.19      7.78 o 
  -8   9   1        2.17        3.26     10.13 o 
  -7   9   1        2.72        9.39      8.77 o 
  -6   9   1        2.34        9.56      8.78 o 
  -5   9   1        2.18       18.96      9.31 o 
  -4   9   1        0.09       -8.98      9.13 o 
  -3   9   1       10.78        6.98      9.64 o 
  -2   9   1       48.56       54.78      9.03 o 
  -1   9   1       70.43       59.68     11.66 o 
   0   9   1      330.60      328.49     11.94 o 
   1   9   1        7.06       19.45     10.51 o 
   2   9   1       12.93       19.64      9.17 o 
   3   9   1       57.61       71.30     10.80 o 
   4   9   1       29.70       35.52      9.31 o 
   5   9   1       54.21       43.87      9.55 o 
   6   9   1        1.34       -3.80      9.15 o 
   7   9   1        0.10       24.93      9.13 o 
   8   9   1        7.61       17.04      9.00 o 
   9   9   1        1.90       21.66     10.22 o 
  10   9   1        5.03       14.88      9.45 o 
  11   9   1        0.61       11.82      9.08 o 
  12   9   1       40.20       60.17     10.47 o 
  13   9   1       49.01       71.01     15.52 o 
  14   9   1        9.81       37.44     12.66 o 
  15   9   1       85.33      114.59     11.04 o 
  16   9   1       27.11       43.66     12.84 o 
  17   9   1        9.23       15.37     16.11 o 
  18   9   1       16.83       19.48     11.27 o 
  19   9   1        2.32      -10.91     10.91 o 
 -17  10   1        1.63        1.17     22.07 o 
 -16  10   1      119.62      116.79     17.94 o 
 -15  10   1       12.69        3.44     12.45 o 
 -14  10   1       70.65       63.49      9.65 o 
 -13  10   1        7.88       22.15     12.50 o 
 -12  10   1       68.40      102.11     12.37 o 
 -11  10   1       58.83       71.29     10.53 o 
 -10  10   1      102.46      112.63     22.75 o 
  -9  10   1        0.01       -6.11     13.63 o 
  -8  10   1      154.17      165.62     10.80 o 
  -7  10   1        8.91        8.88      8.86 o 
  -6  10   1      190.90      219.63     10.28 o 
  -5  10   1        0.00        2.04     11.10 o 
  -4  10   1      283.86      299.70     11.45 o 
  -3  10   1       48.11       72.83     10.70 o 
  -2  10   1      173.08      172.05     10.72 o 
  -1  10   1       44.66       35.54     10.41 o 
   0  10   1      404.69      480.99     11.95 o 
   1  10   1       34.28       47.81     10.32 o 
   2  10   1      140.55      151.53     10.65 o 
   3  10   1      146.43      150.26     10.55 o 
   4  10   1      218.40      228.05     10.52 o 
   5  10   1       56.86       55.99     11.88 o 
   6  10   1      193.18      212.27     10.79 o 
   7  10   1       45.65       40.16      9.73 o 
   8  10   1      160.87      170.06     18.58 o 
   9  10   1       40.87       53.71     10.86 o 
  10  10   1       90.51       78.04     13.11 o 
  11  10   1       52.73       41.88      9.79 o 
  12  10   1       78.09       70.85     20.45 o 
  13  10   1       20.31       17.85     12.67 o 
  14  10   1       90.24       95.74     10.91 o 
  15  10   1        0.15      -15.69     16.33 o 
  16  10   1       14.84       29.54     11.34 o 
 -12  11   1       26.15       34.67     33.80 o 
 -11  11   1       52.91       32.99     15.51 o 
 -10  11   1        4.43       15.30     16.99 o 
  -9  11   1      165.07      168.88     13.67 o 
  -8  11   1        1.85      -35.71     35.71 o 
  -7  11   1      191.52      172.76     14.26 o 
  -6  11   1        3.00       18.62     11.61 o 
  -5  11   1      217.88      232.36     18.88 o 
  -4  11   1        1.95       15.74      9.32 o 
  -3  11   1      133.65      144.35     11.26 o 
  -2  11   1       54.09       62.70     11.16 o 
  -1  11   1      467.91      429.81     12.83 o 
   0  11   1       16.95       16.84     11.16 o 
   1  11   1      188.48      196.67     10.96 o 
   2  11   1        2.65       15.46     10.57 o 
   3  11   1       94.93       89.78     11.29 o 
   4  11   1       15.38       23.13     10.93 o 
   5  11   1      243.87      224.35     13.06 o 
   6  11   1       18.68       23.72     17.09 o 
   7  11   1      206.25      216.48     20.17 o 
   8  11   1        9.68       -7.96     13.37 o 
   9  11   1      123.41      130.69     13.33 o 
  10  11   1       30.45       49.15     12.77 o 
  11  11   1      140.39      153.79     13.97 o 
  -4  12   1      127.35      132.04     32.41 o 
  -3  12   1       21.60       24.65     11.69 o 
  -2  12   1      207.77      167.86     14.13 o 
  -1  12   1        0.10       23.48     13.52 o 
   0  12   1      240.05      223.45     30.21 o 
   1  12   1        0.14        8.52     12.39 o 
   2  12   1       77.10       90.27     13.55 o 
   3  12   1        0.74       12.80     17.62 o 
 -29   0   2        6.65       11.81     17.61 o 
 -28   0   2      289.07      377.28     41.79 o 
 -27   0   2        2.82       10.17     12.55 o 
 -26   0   2      114.58      121.89     11.78 o 
 -25   0   2        1.81        3.57     10.06 o 
 -24   0   2      359.95      348.41      9.92 o 
 -23   0   2        9.08       11.68     13.36 o 
 -22   0   2      307.72      304.70     14.84 o 
 -21   0   2        5.52       12.64     10.14 o 
 -20   0   2     1487.05     1538.00     34.04 o 
 -19   0   2        0.65      -20.37     21.54 o 
 -18   0   2     5740.36     5245.68    193.77 o 
 -17   0   2        4.38       -9.23      9.23 o 
 -16   0   2     1797.98     1703.12     69.84 o 
 -15   0   2       53.34       28.60      9.58 o 
 -14   0   2    11300.89    10415.64    368.10 o 
 -13   0   2      117.68       91.73     12.30 o 
 -12   0   2    15563.41    14197.63    582.64 o 
 -11   0   2      154.50      128.81     12.09 o 
 -10   0   2     7356.43     6619.87    237.03 o 
  -9   0   2      439.37      415.56     26.24 o 
  -8   0   2    15679.48    15258.40    634.74 o 
  -7   0   2      155.76      147.37     14.61 o 
  -5   0   2      182.94      185.73     23.00 o 
  -4   0   2    24916.13    23390.40    109.69 o 
  -3   0   2      116.29      147.60     32.56 o 
  -2   0   2    10407.50    10610.35     86.84 o 
  -1   0   2      880.26     1081.21     35.60 o 
   0   0   2    15906.81    16439.36     76.06 o 
   1   0   2      563.44      551.04     27.17 o 
   2   0   2    13517.70    14037.59     54.57 o 
   3   0   2     1814.25     1993.86     34.54 o 
   4   0   2     8845.72     9960.88     74.27 o 
   5   0   2     3433.19     3880.51    109.46 o 
   7   0   2     1286.40     1360.74     63.29 o 
   8   0   2    12233.29    12604.30    738.18 o 
   9   0   2     2438.96     2279.92    198.64 o 
  10   0   2     4102.20     4172.83    372.61 o 
  11   0   2      727.00      716.58     72.45 o 
  12   0   2     1117.55      985.97     76.44 o 
  13   0   2       51.75       39.93     12.86 o 
  14   0   2      173.11      110.72     20.34 o 
  15   0   2        2.33        4.37     31.76 o 
  16   0   2     1804.85     1922.66    125.80 o 
  17   0   2      342.76      301.89     23.86 o 
  18   0   2     6554.02     6588.85    460.77 o 
  19   0   2      552.30      556.60     23.61 o 
  20   0   2      284.81      292.68     41.63 o 
  21   0   2      406.94      408.05     23.50 o 
  22   0   2      507.17      483.30     26.15 o 
  23   0   2      454.52      444.80     25.36 o 
  24   0   2      663.12      656.50     66.20 o 
  25   0   2      149.84      164.56     22.74 o 
  26   0   2      280.80      286.49     11.10 o 
  27   0   2       34.79       48.01     16.60 o 
  28   0   2      128.53      149.78     16.43 o 
 -29   1   2       77.38      104.87      7.73 o 
 -28   1   2       29.63       23.71      8.07 o 
 -27   1   2        2.09       14.30      6.77 o 
 -26   1   2       27.40       33.95      9.82 o 
 -25   1   2      184.05      181.89     22.59 o 
 -24   1   2       47.43       59.23      9.70 o 
 -23   1   2      608.41      574.00     19.98 o 
 -22   1   2       43.14       42.88      7.27 o 
 -21   1   2        5.32       -4.72      8.33 o 
 -20   1   2       62.15       74.70      6.77 o 
 -19   1   2      705.39      637.72     18.45 o 
 -18   1   2       94.70      113.78      8.45 o 
 -17   1   2     2147.52     1891.12     39.48 o 
 -16   1   2       45.33       51.41     11.84 o 
 -15   1   2     1572.86     1479.57     36.40 o 
 -14   1   2       56.46       39.33      8.56 o 
 -13   1   2     1036.91      906.34     29.25 o 
 -12   1   2       24.16       17.27      8.65 o 
 -11   1   2     1753.48     2019.02     56.00 o 
 -10   1   2       57.06       61.17      8.45 o 
  -9   1   2    10708.36    10681.77    291.86 o 
  -8   1   2       14.41       28.08      9.96 o 
  -7   1   2       37.55       55.94     11.42 o 
  -6   1   2       68.03       66.45     14.81 o 
  -5   1   2     7157.75     7176.83    102.98 o 
  -4   1   2      111.17      110.11     22.02 o 
  -3   1   2      196.29      212.44     22.81 o 
  -2   1   2      231.35      230.77     21.36 o 
  -1   1   2     8331.75     8760.17     68.89 o 
   0   1   2     1036.22     1033.92     22.29 o 
   1   1   2    28863.33    30662.08     78.66 o 
   2   1   2       90.04       66.49     18.15 o 
   3   1   2    11569.95    12475.70     38.68 o 
   4   1   2     1238.48     1261.14     20.49 o 
   5   1   2    12752.30    13436.53    308.42 o 
   6   1   2     3957.33     4171.59    141.24 o 
   7   1   2    15109.15    16413.39    543.47 o 
   8   1   2     1763.47     1650.54     65.08 o 
   9   1   2     1874.86     1817.63     87.63 o 
  10   1   2      746.92      753.40     44.89 o 
  11   1   2      663.05      678.58     19.81 o 
  12   1   2      644.24      615.12     44.33 o 
  13   1   2       34.81       27.98      7.42 o 
  14   1   2      172.83      167.59     17.69 o 
  15   1   2        3.99        5.06     10.69 o 
  16   1   2        8.10        5.97      9.59 o 
  17   1   2       71.58       75.26     12.85 o 
  18   1   2      943.42      924.86     41.70 o 
  19   1   2     1499.60     1505.89     67.00 o 
  20   1   2      490.61      476.52     21.23 o 
  21   1   2      830.03      882.39     46.81 o 
  22   1   2      410.18      390.40     23.25 o 
  23   1   2      431.62      448.75     26.48 o 
  24   1   2      246.59      262.42      9.06 o 
  25   1   2       68.20       77.89     10.14 o 
  26   1   2      136.74      132.90     10.04 o 
  27   1   2       38.32       53.93      7.82 o 
  28   1   2        0.48       29.89      6.72 o 
 -29   2   2        0.58       -8.17      8.17 o 
 -28   2   2        5.47       23.48     18.37 o 
 -27   2   2       20.78       42.14      7.76 o 
 -26   2   2        4.08        4.16      9.80 o 
 -25   2   2        0.05       32.41     10.39 o 
 -24   2   2       27.84       36.25      6.67 o 
 -23   2   2        2.18        6.24     10.57 o 
 -22   2   2      225.88      225.18      9.69 o 
 -21   2   2       10.58        4.96     19.44 o 
 -20   2   2        1.17        2.53     10.37 o 
 -19   2   2        4.90       35.71     11.28 o 
 -18   2   2      107.93      125.78      8.76 o 
 -17   2   2        0.02        3.79     12.48 o 
 -16   2   2      306.15      276.77      8.21 o 
 -15   2   2       36.63       53.55      7.49 o 
 -14   2   2      367.94      315.03     10.20 o 
 -13   2   2        1.28       11.27      8.56 o 
 -12   2   2      408.09      376.50     12.05 o 
 -11   2   2        9.54       16.59      8.00 o 
 -10   2   2     1176.17     1051.47     38.71 o 
  -9   2   2       54.10       59.76      9.93 o 
  -8   2   2       16.03       20.51     10.65 o 
  -7   2   2        7.33        7.40     10.07 o 
  -6   2   2       87.45      126.33     11.91 o 
  -5   2   2        7.16       19.36     16.87 o 
  -4   2   2      278.30      252.09     15.78 o 
  -3   2   2      233.69      234.13     17.50 o 
  -2   2   2     1253.67     1168.72     22.58 o 
  -1   2   2      115.26      125.43     18.63 o 
   0   2   2    29148.20    30635.94    229.04 o 
   1   2   2        0.41        3.23     25.47 o 
   2   2   2    27986.63    29811.28    458.24 o 
   3   2   2        0.35        3.22     16.33 o 
   4   2   2     2368.90     2362.04     62.07 o 
   5   2   2      318.37      324.76     12.10 o 
   6   2   2      999.75     1087.42     35.94 o 
   7   2   2      185.62      235.58     10.51 o 
   8   2   2     3202.53     3470.59    122.58 o 
   9   2   2      219.26      217.46      9.89 o 
  10   2   2     2888.08     2784.03    101.13 o 
  11   2   2       82.07       63.75     15.15 o 
  12   2   2     2104.25     2097.25     81.33 o 
  13   2   2      324.72      327.98     14.12 o 
  14   2   2      244.57      255.46     21.78 o 
  15   2   2       87.02       97.24     15.68 o 
  16   2   2      174.14      189.31      9.20 o 
  17   2   2      396.87      351.27     26.30 o 
  18   2   2       66.56       88.16     25.42 o 
  19   2   2       50.75       46.97      7.90 o 
  20   2   2       57.10       52.66     13.11 o 
  21   2   2       59.47       77.34      6.74 o 
  22   2   2       64.88       72.24      6.68 o 
  23   2   2       10.95       12.91      6.94 o 
  24   2   2       82.41      118.16     11.75 o 
  25   2   2       17.71       34.75     13.47 o 
  26   2   2        8.02       23.71      9.96 o 
  27   2   2        0.10       16.90      7.47 o 
  28   2   2       41.69       89.29     40.34 o 
 -29   3   2        8.39      -15.59     15.59 o 
 -28   3   2        4.89       -7.91      7.91 o 
 -27   3   2      292.20      345.60     13.45 o 
 -26   3   2        0.08       11.87     14.40 o 
 -25   3   2       40.22       48.29      7.68 o 
 -24   3   2        2.65       13.46     14.38 o 
 -23   3   2       56.08       78.23      7.08 o 
 -22   3   2        8.89       20.66     11.04 o 
 -21   3   2      144.40      155.12     12.65 o 
 -20   3   2        0.44        1.26      8.10 o 
 -19   3   2      489.76      442.07     10.18 o 
 -18   3   2        0.03        0.23      7.09 o 
 -17   3   2        4.16       15.10      6.76 o 
 -16   3   2       54.47       51.70      7.97 o 
 -15   3   2      404.18      418.96     16.73 o 
 -14   3   2       32.15       32.19      8.86 o 
 -13   3   2       40.51       25.63      8.08 o 
 -12   3   2        3.82       -4.82      9.08 o 
 -11   3   2       81.47      102.76     10.50 o 
 -10   3   2      134.31      132.38      9.29 o 
  -9   3   2        5.26       32.18      8.81 o 
  -8   3   2        0.03       14.94      9.80 o 
  -7   3   2        2.57       -1.06     10.52 o 
  -6   3   2       28.06       11.36     12.98 o 
  -5   3   2     3474.57     3716.41    123.72 o 
  -4   3   2      133.86      154.86     14.34 o 
  -3   3   2     1238.07     1249.96     26.77 o 
  -2   3   2        0.67        1.85     15.30 o 
  -1   3   2     4068.53     4211.59     30.22 o 
   0   3   2      217.31      222.25     16.98 o 
   1   3   2        2.89       22.20     10.67 o 
   2   3   2       52.19       65.82     12.30 o 
   3   3   2      141.35      111.47     12.23 o 
   4   3   2       18.19        7.57     12.64 o 
   5   3   2      370.87      378.93     12.16 o 
   6   3   2        0.66        8.48     10.52 o 
   7   3   2     1122.61     1378.34     50.63 o 
   8   3   2      371.95      380.91     14.08 o 
   9   3   2     1270.38     1178.19     39.99 o 
  10   3   2       16.30       12.77      7.95 o 
  11   3   2     2649.21     2625.25    129.67 o 
  12   3   2      134.88      143.88     17.57 o 
  13   3   2      358.96      384.26     27.21 o 
  14   3   2       42.46       65.20     17.18 o 
  15   3   2      419.88      389.01     28.64 o 
  16   3   2        1.92       20.20     14.46 o 
  17   3   2      852.55      794.73     42.67 o 
  18   3   2      302.12      317.40     24.61 o 
  19   3   2       18.88       -4.86     14.80 o 
  20   3   2        0.45       -2.30     16.72 o 
  21   3   2        5.76       33.32     11.63 o 
  22   3   2        7.84       30.62      8.82 o 
  23   3   2       21.04       46.75      8.04 o 
  24   3   2        0.75       -7.19      7.19 o 
  25   3   2        2.53        2.54      7.73 o 
  26   3   2       21.58       42.20     17.75 o 
  27   3   2       11.43       41.03     11.61 o 
 -28   4   2      357.54      384.69     20.87 o 
 -27   4   2       19.25       34.94      9.32 o 
 -26   4   2       84.03       92.80      7.85 o 
 -25   4   2        5.41        8.43     16.60 o 
 -24   4   2      375.31      358.57     13.77 o 
 -23   4   2        7.70        2.52     10.85 o 
 -22   4   2      451.70      466.34     14.95 o 
 -21   4   2       37.75       30.01      9.14 o 
 -20   4   2      522.13      540.66     12.60 o 
 -19   4   2       37.53       61.42      6.72 o 
 -18   4   2      227.56      242.60      7.59 o 
 -17   4   2       29.49       31.01      7.60 o 
 -16   4   2     7867.31     7779.27    188.12 o 
 -15   4   2       31.88       49.92      7.92 o 
 -14   4   2       60.78       73.97     10.44 o 
 -13   4   2       14.93       20.15      7.41 o 
 -12   4   2     1730.56     1598.39     57.60 o 
 -11   4   2       19.30       23.22      7.81 o 
 -10   4   2     4221.40     3839.96    113.49 o 
  -9   4   2      108.39      110.29      8.84 o 
  -8   4   2     6285.70     5920.30    267.96 o 
  -7   4   2      391.17      348.77     14.65 o 
  -6   4   2     3737.32     3420.93    121.15 o 
  -5   4   2      253.39      256.40     17.47 o 
  -4   4   2    24149.03    23991.24    752.04 o 
  -3   4   2      122.45      119.32     12.14 o 
  -2   4   2     9478.92     9190.97    128.98 o 
  -1   4   2      270.97      248.83     11.91 o 
   0   4   2     7943.70     7949.25    107.37 o 
   1   4   2      704.33      724.10     18.95 o 
   2   4   2      632.21      520.53     11.29 o 
   3   4   2      621.99      585.60     13.01 o 
   4   4   2      807.42      734.53     15.48 o 
   5   4   2      946.11      921.60     34.45 o 
   6   4   2     3496.70     3554.24     93.87 o 
   7   4   2      903.42      869.44     42.79 o 
   8   4   2      850.06      726.57     24.21 o 
   9   4   2      738.82      698.49     33.08 o 
  10   4   2     1478.77     1541.29     50.68 o 
  11   4   2      676.76      647.88     34.01 o 
  12   4   2     3479.17     3168.83    244.98 o 
  13   4   2      343.92      310.89     14.49 o 
  14   4   2      857.90      819.48     62.60 o 
  15   4   2      420.17      405.99     17.33 o 
  16   4   2      566.88      536.71     38.02 o 
  17   4   2      539.68      521.31     16.39 o 
  18   4   2      413.18      391.68     19.61 o 
  19   4   2      120.74      146.09     25.60 o 
  20   4   2      339.77      331.56     24.15 o 
  21   4   2      160.01      193.85     21.29 o 
  22   4   2      108.55       94.90      7.76 o 
  23   4   2        7.50       30.20     10.93 o 
  24   4   2        3.78       44.56     12.12 o 
  25   4   2       52.97       54.51     11.33 o 
  26   4   2       70.73       94.51      8.50 o 
 -27   5   2      181.79      176.07      9.25 o 
 -26   5   2        0.22      -10.63     10.63 o 
 -25   5   2      260.77      289.78     13.73 o 
 -24   5   2       21.29       39.73      7.52 o 
 -23   5   2      213.56      211.55     10.42 o 
 -22   5   2       82.27       99.57      9.36 o 
 -21   5   2      286.06      290.57      7.71 o 
 -20   5   2       55.75       58.20      8.35 o 
 -19   5   2      398.52      427.51     13.51 o 
 -18   5   2        4.30      -10.40     10.40 o 
 -17   5   2     1614.93     1591.76     36.42 o 
 -16   5   2       64.08       70.29      8.47 o 
 -15   5   2     1255.76     1215.49     27.09 o 
 -14   5   2        0.02       -7.47      7.47 o 
 -13   5   2      309.11      303.96      9.78 o 
 -12   5   2      108.63      104.10      8.27 o 
 -11   5   2     1120.04     1042.08     41.75 o 
 -10   5   2      192.46      178.25      9.59 o 
  -9   5   2      875.23      847.17     19.06 o 
  -8   5   2       38.53       65.90     27.94 o 
  -7   5   2     2809.32     2547.54    145.23 o 
  -6   5   2        0.39       14.13     14.75 o 
  -5   5   2     5184.87     4869.71    229.70 o 
  -4   5   2      385.70      421.10     13.50 o 
  -3   5   2     7154.37     6976.13    185.49 o 
  -2   5   2      189.04      175.78     11.01 o 
  -1   5   2     3574.15     3451.89     89.90 o 
   0   5   2       10.68       20.88      9.06 o 
   1   5   2      589.04      567.39     17.07 o 
   2   5   2      554.44      570.62     18.14 o 
   3   5   2      590.87      595.82     15.42 o 
   4   5   2      635.78      593.59     26.51 o 
   5   5   2      780.36      733.01     16.05 o 
   6   5   2      859.26      853.62     34.22 o 
   7   5   2     1449.30     1540.79     43.21 o 
   8   5   2      487.61      442.08     10.20 o 
   9   5   2     1071.19     1088.95     44.07 o 
  10   5   2     1315.82     1211.99     56.67 o 
  11   5   2     3219.71     3048.61    121.91 o 
  12   5   2      865.13      809.57     34.22 o 
  13   5   2      421.50      408.46     22.55 o 
  14   5   2      620.88      593.73     45.17 o 
  15   5   2     1006.75     1026.88     57.94 o 
  16   5   2      627.31      617.85     37.44 o 
  17   5   2      544.26      516.19     25.14 o 
  18   5   2      411.34      391.90     24.09 o 
  19   5   2      265.49      263.35     15.43 o 
  20   5   2      422.62      426.73     15.55 o 
  21   5   2      555.32      624.30     22.23 o 
  22   5   2      113.76      123.71     15.72 o 
  23   5   2        3.46       18.31      8.68 o 
  24   5   2       23.02       47.77      7.95 o 
  25   5   2       84.35       94.17     20.15 o 
 -26   6   2       14.64        1.61     16.48 o 
 -25   6   2        0.02      -18.38     18.38 o 
 -24   6   2      131.65      154.63     10.04 o 
 -23   6   2        8.73       21.19      9.55 o 
 -22   6   2       67.16       55.09      9.47 o 
 -21   6   2        3.02       14.73      7.56 o 
 -20   6   2       85.39      109.26      9.40 o 
 -19   6   2       11.77        9.69     11.25 o 
 -18   6   2       50.63       87.38     11.49 o 
 -17   6   2      142.11      119.21     11.03 o 
 -16   6   2     1312.49     1273.22     31.24 o 
 -15   6   2      293.05      263.39      9.81 o 
 -14   6   2        4.97       22.01      8.97 o 
 -13   6   2        4.20       -4.01      8.68 o 
 -12   6   2       56.40       76.52     11.75 o 
 -11   6   2       23.07       58.38     12.26 o 
 -10   6   2      332.38      332.11     22.12 o 
  -9   6   2       62.31       86.30     21.97 o 
  -8   6   2      511.76      476.40     12.16 o 
  -7   6   2       90.62       88.99     11.60 o 
  -6   6   2      577.87      598.24     49.41 o 
  -5   6   2      128.41      152.50     11.93 o 
  -4   6   2     3267.71     3307.62    123.30 o 
  -3   6   2        1.50       12.96     10.41 o 
  -2   6   2     1194.36     1193.35     43.93 o 
  -1   6   2        6.05       12.84      9.61 o 
   0   6   2      789.23      756.65     23.09 o 
   1   6   2        0.25       10.53      9.56 o 
   2   6   2       37.06       47.71      9.52 o 
   3   6   2      104.38       96.82     11.38 o 
   4   6   2      236.07      240.20     13.46 o 
   5   6   2      126.22      116.94     11.50 o 
   6   6   2      692.17      678.53     35.54 o 
   7   6   2        2.58       16.42     10.56 o 
   8   6   2      317.89      295.65     11.88 o 
   9   6   2        1.83       22.62      9.26 o 
  10   6   2      679.42      638.03     27.56 o 
  11   6   2       41.04       57.05      9.62 o 
  12   6   2      393.53      389.97     20.57 o 
  13   6   2        0.40       25.16      8.95 o 
  14   6   2      142.81      151.08     15.84 o 
  15   6   2        2.23       21.23     13.93 o 
  16   6   2       38.08       35.65     10.18 o 
  17   6   2        2.21       30.35     27.64 o 
  18   6   2      119.35      110.16      9.37 o 
  19   6   2        1.35       28.01     21.37 o 
  20   6   2       96.50      114.87     11.34 o 
  21   6   2        9.05       24.58      9.17 o 
  22   6   2        0.32       14.78      8.90 o 
  23   6   2        0.69       13.20      8.50 o 
  24   6   2        0.81       -4.13     15.95 o 
 -24   7   2        3.43      -10.46     10.46 o 
 -23   7   2        1.53        9.52     10.32 o 
 -22   7   2       17.68       68.75     21.37 o 
 -21   7   2       18.34       32.42     12.25 o 
 -20   7   2      111.87      132.11     18.56 o 
 -19   7   2        9.03       -6.99      8.64 o 
 -18   7   2       88.98       88.38      9.46 o 
 -17   7   2      120.22      141.00     11.95 o 
 -16   7   2       56.51       55.56     19.67 o 
 -15   7   2        1.03       -5.79     11.67 o 
 -14   7   2       18.72       17.42     12.32 o 
 -13   7   2      159.26      182.39     11.66 o 
 -12   7   2       11.07       15.12     15.98 o 
 -11   7   2      160.23      178.48     14.45 o 
 -10   7   2        0.51       14.95     13.73 o 
  -9   7   2       15.54       23.77     23.32 o 
  -8   7   2        0.76      -10.42     10.42 o 
  -7   7   2       58.32       79.67     15.48 o 
  -6   7   2       10.86        7.31     10.55 o 
  -5   7   2       24.81       30.46      9.55 o 
  -4   7   2        5.84        0.49      9.74 o 
  -3   7   2       67.26       79.86      9.52 o 
  -2   7   2       37.06       39.64      8.81 o 
  -1   7   2        2.43       13.97      9.35 o 
   0   7   2      342.77      322.11     17.73 o 
   1   7   2      270.54      227.00     11.01 o 
   2   7   2        5.72       21.69      8.46 o 
   3   7   2      740.96      719.58     20.59 o 
   4   7   2      146.84      121.28     10.79 o 
   5   7   2        2.29       14.18      9.59 o 
   6   7   2      196.49      183.35     10.86 o 
   7   7   2      292.37      270.79     16.48 o 
   8   7   2       28.16       36.31     10.42 o 
   9   7   2       15.72        9.84     14.26 o 
  10   7   2       21.65       28.05     10.09 o 
  11   7   2        6.69       12.54     17.50 o 
  12   7   2      285.12      261.22     14.04 o 
  13   7   2        4.35       -0.14      8.83 o 
  14   7   2        6.11        6.58     18.97 o 
  15   7   2      142.67      154.02     14.82 o 
  16   7   2        2.84       14.01      9.63 o 
  17   7   2       77.19       95.88     16.78 o 
  18   7   2       25.86       28.61     10.68 o 
  19   7   2        0.01        1.96     13.59 o 
  20   7   2        4.69       18.18      8.77 o 
  21   7   2        3.13       15.26     10.40 o 
  22   7   2        0.48       12.93      9.51 o 
 -22   8   2       54.21      118.14     43.69 o 
 -21   8   2        0.48        2.23     35.82 o 
 -20   8   2       66.57       62.98     11.68 o 
 -19   8   2        0.03       41.64     15.35 o 
 -18   8   2       84.24       90.07     13.88 o 
 -17   8   2       12.97       26.25     31.95 o 
 -16   8   2      582.20      618.33     22.10 o 
 -15   8   2      339.79      319.16     25.70 o 
 -14   8   2       19.50       58.72     22.37 o 
 -13   8   2      120.47       97.94     16.03 o 
 -12   8   2      156.97      156.90     28.32 o 
 -11   8   2       65.52       74.51     24.08 o 
 -10   8   2      241.30      221.15     16.23 o 
  -9   8   2        4.74       29.34     14.01 o 
  -8   8   2      103.11       91.71     10.26 o 
  -7   8   2        0.98        8.57      9.03 o 
  -6   8   2        9.90        6.48     11.20 o 
  -5   8   2      298.88      296.27     15.23 o 
  -4   8   2      304.39      318.08     23.58 o 
  -3   8   2      158.19      164.46     16.04 o 
  -2   8   2      230.11      218.18      9.03 o 
  -1   8   2      150.94      157.50      9.24 o 
   0   8   2       93.54      125.41      9.57 o 
   1   8   2       23.86       32.04      8.85 o 
   2   8   2      601.22      598.56     16.83 o 
   3   8   2      586.57      616.04     21.21 o 
   4   8   2      127.90      134.07     12.55 o 
   5   8   2      292.92      270.88     11.07 o 
   6   8   2      378.44      403.28     10.31 o 
   7   8   2      122.01      143.84     11.35 o 
   8   8   2      221.76      240.68     11.18 o 
   9   8   2      167.81      171.76     10.66 o 
  10   8   2      144.66      136.41     10.46 o 
  11   8   2      164.09      191.21     10.90 o 
  12   8   2       62.38       82.15      9.20 o 
  13   8   2        7.20       22.58      8.96 o 
  14   8   2      210.03      239.64     12.35 o 
  15   8   2       71.75       71.97     13.22 o 
  16   8   2        3.18       14.02     11.99 o 
  17   8   2       62.89       95.19     12.37 o 
  18   8   2       46.75       71.06     12.88 o 
  19   8   2       83.87      107.04     34.55 o 
  20   8   2       58.54      100.51     23.03 o 
 -20   9   2       32.36       25.65     12.10 o 
 -19   9   2      430.06      420.97     22.68 o 
 -18   9   2       24.73       29.68     12.05 o 
 -17   9   2      456.86      457.35     24.24 o 
 -16   9   2       12.75       29.66     12.32 o 
 -15   9   2      815.84      788.37     11.33 o 
 -14   9   2       22.32       35.52     17.31 o 
 -13   9   2      668.72      583.87     24.07 o 
 -12   9   2        4.59        4.87     17.73 o 
 -11   9   2      443.52      411.81     11.22 o 
 -10   9   2        0.69       54.65     16.34 o 
  -9   9   2     1111.10     1134.10     31.95 o 
  -8   9   2       12.38        3.56     11.95 o 
  -7   9   2      753.04      713.99     31.26 o 
  -6   9   2       88.58       86.58     10.06 o 
  -5   9   2     1074.62     1053.08     37.64 o 
  -4   9   2       71.41       64.66      8.98 o 
  -3   9   2     1151.20     1140.09     31.17 o 
  -2   9   2       77.06       87.81     11.85 o 
  -1   9   2     1782.29     1799.65     34.36 o 
   0   9   2       14.20       17.41     12.35 o 
   1   9   2      523.32      508.47     16.73 o 
   2   9   2       10.56        5.48      9.58 o 
   3   9   2      950.23      950.69     22.00 o 
   4   9   2      195.10      197.25     10.85 o 
   5   9   2     1018.81     1003.01     12.67 o 
   6   9   2       36.02       50.16     10.43 o 
   7   9   2      634.05      622.30     18.05 o 
   8   9   2      120.13      125.80     10.75 o 
   9   9   2      459.59      482.34     17.69 o 
  10   9   2      144.86      130.45      9.56 o 
  11   9   2      462.04      497.68     45.18 o 
  12   9   2       68.64       89.65     16.60 o 
  13   9   2      314.86      302.49     18.04 o 
  14   9   2       43.12      100.97     34.74 o 
  15   9   2      100.01      126.98     13.89 o 
  16   9   2      101.01      101.43     24.73 o 
  17   9   2       78.95       88.94     26.38 o 
  18   9   2      101.45      119.81     16.73 o 
 -16  10   2      160.19      151.31     12.86 o 
 -15  10   2        2.29       25.15     14.20 o 
 -14  10   2      247.90      187.52     12.60 o 
 -13  10   2        8.69       14.21     10.48 o 
 -12  10   2       69.29       58.51     26.82 o 
 -11  10   2       14.19       18.28     10.28 o 
 -10  10   2       67.36       82.45     10.49 o 
  -9  10   2        0.38        2.91     11.93 o 
  -8  10   2      177.54      203.39     31.01 o 
  -7  10   2        3.44      -10.05     10.05 o 
  -6  10   2      144.34      156.61     18.59 o 
  -5  10   2       36.11       31.79     10.01 o 
  -4  10   2      189.69      203.15     11.66 o 
  -3  10   2       18.62       27.50      9.52 o 
  -2  10   2      343.13      359.88     14.90 o 
  -1  10   2       57.97       56.12     13.47 o 
   0  10   2      330.85      315.16     15.34 o 
   1  10   2        5.77       18.52     11.82 o 
   2  10   2       26.53       41.87     14.34 o 
   3  10   2       16.74       45.25     11.92 o 
   4  10   2      288.01      294.08     12.68 o 
   5  10   2       16.45       15.18     10.27 o 
   6  10   2      290.53      297.11     11.54 o 
   7  10   2       18.98       31.86     10.39 o 
   8  10   2       99.20      114.47     10.56 o 
   9  10   2       25.39       37.70     10.60 o 
  10  10   2      131.42      125.43     10.99 o 
  11  10   2       56.52       82.90     11.13 o 
  12  10   2      191.39      180.16     14.35 o 
  13  10   2       19.44       17.76     12.26 o 
  14  10   2       61.58       50.72     12.73 o 
  15  10   2       18.60        5.08     13.46 o 
 -12  11   2        3.88       20.94     12.37 o 
 -11  11   2        0.30       19.25     27.50 o 
 -10  11   2       70.09       60.00     12.40 o 
  -9  11   2        0.94       33.42     19.54 o 
  -8  11   2        0.87       18.97     10.95 o 
  -7  11   2        0.15        8.85     20.47 o 
  -6  11   2        4.65        0.70     10.83 o 
  -5  11   2        1.49       25.48     12.20 o 
  -4  11   2       21.33        5.73     13.55 o 
  -3  11   2       19.59       34.36     13.64 o 
  -2  11   2       21.20       30.06     12.84 o 
  -1  11   2       12.77       17.19     16.30 o 
   0  11   2      121.66      142.70     13.50 o 
   1  11   2        2.51       16.54     12.90 o 
   2  11   2        5.19      -10.47     14.02 o 
   3  11   2        1.48       -6.68     12.23 o 
   4  11   2        8.34        3.66     12.54 o 
   5  11   2       24.66       42.88     13.03 o 
   6  11   2        1.15      -12.50     12.50 o 
   7  11   2        3.06       21.25     13.14 o 
   8  11   2       12.35       40.19     12.37 o 
   9  11   2        1.96       -1.35     12.99 o 
  10  11   2        0.03       11.68     13.31 o 
  11  11   2       10.36        1.82     22.47 o 
  -2  12   2        0.78       36.48     21.94 o 
   1  12   2        4.24      -13.36     22.16 o 
 -29   1   3       67.16       95.35      8.75 o 
 -28   1   3        2.88       13.26      9.14 o 
 -27   1   3      146.76      127.03     16.16 o 
 -26   1   3        0.65      -13.60     13.76 o 
 -25   1   3      113.42       95.92      7.88 o 
 -24   1   3        0.05        1.77     10.16 o 
 -23   1   3      313.07      318.97      9.57 o 
 -22   1   3        1.98       31.61      9.95 o 
 -21   1   3      247.19      250.83     10.40 o 
 -20   1   3        3.25        7.41     15.62 o 
 -19   1   3      946.86      831.49     30.88 o 
 -18   1   3        3.20        1.83      8.79 o 
 -17   1   3      555.51      544.68     31.51 o 
 -16   1   3       21.78       28.39     13.97 o 
 -15   1   3     1613.66     1467.45     49.45 o 
 -14   1   3       38.51       54.91      7.59 o 
 -13   1   3     1090.15     1047.84     23.16 o 
 -12   1   3      110.40      104.17      7.89 o 
 -11   1   3       22.27       45.75      8.38 o 
 -10   1   3      507.91      515.35     10.86 o 
  -9   1   3    11730.53    12282.42    224.58 o 
  -8   1   3      694.76      699.26     12.20 o 
  -7   1   3     1545.09     1490.67     17.26 o 
  -6   1   3     1306.95     1331.40     16.29 o 
  -5   1   3     2273.15     2376.12     18.58 o 
  -4   1   3      658.40      664.36     18.47 o 
  -3   1   3     2593.29     2610.03     31.98 o 
  -2   1   3      436.50      447.35     15.14 o 
  -1   1   3    16492.28    16821.70    109.75 o 
   0   1   3     2586.20     2708.91     21.05 o 
   1   1   3      589.60      731.87     14.99 o 
   2   1   3       36.60       32.57     12.44 o 
   3   1   3    14512.95    15597.45    102.06 o 
   4   1   3     1625.81     1836.27     17.36 o 
   5   1   3    13642.49    14817.94     34.70 o 
   6   1   3     2026.39     2218.47     51.76 o 
   7   1   3      583.30      536.52     21.25 o 
   8   1   3      462.41      498.41     13.96 o 
   9   1   3     3345.91     3427.94    128.66 o 
  10   1   3      304.60      292.12     19.45 o 
  11   1   3      974.07      959.95     37.76 o 
  12   1   3     1284.28     1240.10     64.96 o 
  13   1   3       47.80       51.01      7.68 o 
  14   1   3      426.22      406.37     18.26 o 
  15   1   3       54.03       69.06     11.52 o 
  16   1   3      221.81      215.87     28.72 o 
  17   1   3     1125.40     1139.27     52.42 o 
  18   1   3     1190.26     1172.57     66.80 o 
  19   1   3       36.21       56.03      9.98 o 
  20   1   3      111.32      125.97     10.08 o 
  21   1   3       74.04       85.95      7.49 o 
  22   1   3      114.92      132.34     15.15 o 
  23   1   3       37.08       32.71     16.44 o 
  24   1   3      109.56      109.87      7.00 o 
  25   1   3        7.13       26.68      6.39 o 
  26   1   3       85.15      107.94     10.90 o 
  27   1   3        0.58       27.08     19.92 o 
 -29   2   3        5.16        2.33      8.68 o 
 -28   2   3      309.79      323.03     15.31 o 
 -27   2   3        0.09        3.36     12.75 o 
 -26   2   3      220.26      231.57     18.76 o 
 -25   2   3       17.73       24.81      9.31 o 
 -24   2   3      370.89      373.63     20.68 o 
 -23   2   3       24.55       27.68     11.34 o 
 -22   2   3      121.78      144.30     14.13 o 
 -21   2   3        0.17       19.41     10.02 o 
 -20   2   3     1649.27     1544.48     33.15 o 
 -19   2   3        7.36        9.49     12.01 o 
 -18   2   3     1878.37     1763.13     54.16 o 
 -17   2   3       51.53       54.36      8.22 o 
 -16   2   3     2250.52     2110.69     76.74 o 
 -15   2   3        0.61        9.34     12.90 o 
 -14   2   3     1415.54     1285.64     38.84 o 
 -13   2   3        1.37       18.91      8.60 o 
 -12   2   3     3262.24     2953.91     91.01 o 
 -11   2   3       25.92       39.93      8.99 o 
 -10   2   3     8316.47     7886.31    180.13 o 
  -9   2   3        4.93       15.27     10.44 o 
  -8   2   3     3230.69     3194.04     54.53 o 
  -7   2   3      223.96      227.93     11.00 o 
  -6   2   3     6399.56     6821.27     59.21 o 
  -5   2   3     1164.77     1202.18     16.84 o 
  -4   2   3     7550.04     7639.25     72.32 o 
  -3   2   3      161.40      130.24     13.24 o 
  -2   2   3      626.78      528.86     14.98 o 
  -1   2   3      519.26      470.96     15.76 o 
   0   2   3      115.58      173.79     14.37 o 
   1   2   3      549.06      511.09     17.80 o 
   2   2   3     4614.42     4562.67     24.03 o 
   3   2   3     1555.09     1485.85     36.49 o 
   4   2   3     3831.12     4151.82     22.56 o 
   5   2   3     2369.93     2484.65     33.86 o 
   6   2   3     6985.64     7504.44    164.06 o 
   7   2   3      104.83       92.90     12.48 o 
   8   2   3      704.31      603.78     14.74 o 
   9   2   3     1225.83     1184.02     40.94 o 
  10   2   3     1162.23     1229.87     51.26 o 
  11   2   3      760.15      788.24     39.66 o 
  12   2   3      544.70      508.02     23.01 o 
  13   2   3       63.96       60.20      8.86 o 
  14   2   3      447.17      415.13     12.48 o 
  15   2   3      128.64      154.81      7.75 o 
  16   2   3       47.88       53.68     12.37 o 
  17   2   3     1436.09     1425.40     60.41 o 
  18   2   3     2788.27     2720.13    125.99 o 
  19   2   3       41.59       40.60      8.81 o 
  20   2   3      221.72      228.75      6.97 o 
  21   2   3       86.16       78.99     11.59 o 
  22   2   3       60.36       73.60      9.29 o 
  23   2   3       34.92       44.93     11.63 o 
  24   2   3       89.82       88.19      6.41 o 
  25   2   3       63.88       87.17      9.34 o 
  26   2   3       87.57       97.93      8.78 o 
  27   2   3       11.41        9.94     11.86 o 
 -29   3   3      134.43       19.23     16.14 o 
 -28   3   3        3.80       13.75      8.50 o 
 -27   3   3       10.81       24.69      8.48 o 
 -26   3   3        0.50       28.30     10.44 o 
 -25   3   3      403.93      466.77     26.55 o 
 -24   3   3        2.19       -1.26      9.00 o 
 -23   3   3      239.08      279.69      9.43 o 
 -22   3   3        4.11       21.65      7.06 o 
 -21   3   3       50.73       56.67     10.25 o 
 -20   3   3        0.32       16.71      9.11 o 
 -19   3   3      819.80      764.00     19.47 o 
 -18   3   3        0.25        9.42      7.74 o 
 -17   3   3     2670.37     2620.58     92.66 o 
 -16   3   3      397.17      371.23     11.09 o 
 -15   3   3      143.95      161.64      9.42 o 
 -14   3   3       43.27       49.38      9.46 o 
 -13   3   3     1949.36     1875.44     73.17 o 
 -12   3   3      126.62      119.55      9.55 o 
 -11   3   3     2164.75     2068.12     53.13 o 
 -10   3   3      426.88      385.59     12.98 o 
  -9   3   3     2729.75     2964.27     62.43 o 
  -8   3   3      253.30      271.88     15.53 o 
  -7   3   3     4428.27     4192.61     87.67 o 
  -6   3   3       12.99       16.65     16.42 o 
  -5   3   3     3209.40     3285.24     21.43 o 
  -4   3   3     1478.62     1663.37     21.60 o 
  -3   3   3      920.68      887.71     17.15 o 
  -2   3   3       14.78       14.63     12.94 o 
  -1   3   3     1164.50     1035.93     15.09 o 
   0   3   3       33.59       30.79     13.05 o 
   1   3   3      520.24      459.79     15.06 o 
   2   3   3       71.98       91.23     13.06 o 
   3   3   3     4825.36     4926.88     69.42 o 
   4   3   3      869.64      925.35     14.87 o 
   5   3   3     4737.52     4839.57     83.31 o 
   6   3   3     2019.87     2188.43     52.33 o 
   7   3   3     3241.60     3263.35     78.58 o 
   8   3   3      409.77      395.47     17.05 o 
   9   3   3      602.28      590.43     10.27 o 
  10   3   3     1007.35      945.72     40.71 o 
  11   3   3      452.17      434.08     16.53 o 
  12   3   3      912.97      870.56     34.84 o 
  13   3   3        7.31       15.07      7.56 o 
  14   3   3      464.91      464.51     21.17 o 
  15   3   3      274.78      286.96     14.66 o 
  16   3   3      676.55      687.29     30.40 o 
  17   3   3      870.78      864.15     41.46 o 
  18   3   3      485.13      493.72     32.71 o 
  19   3   3      148.65      163.95     16.65 o 
  20   3   3      462.89      471.30     33.06 o 
  21   3   3      201.78      225.60     19.93 o 
  22   3   3       67.84      109.69     16.49 o 
  23   3   3        3.19       27.15      7.53 o 
  24   3   3       40.61       62.70     10.15 o 
  25   3   3       26.09       46.95      9.51 o 
  26   3   3       94.86       75.44     14.07 o 
 -28   4   3      112.96      114.81     17.62 o 
 -27   4   3       30.38       28.37      9.58 o 
 -26   4   3       47.26       46.46      9.70 o 
 -25   4   3       18.10       35.05     10.20 o 
 -24   4   3       64.36       74.47      8.45 o 
 -23   4   3        8.81        6.27      7.73 o 
 -22   4   3       95.81      119.95     15.93 o 
 -21   4   3        0.16        1.44     16.19 o 
 -20   4   3       23.10       52.48      7.77 o 
 -19   4   3        3.92        8.26      8.34 o 
 -18   4   3      166.98      175.03      7.38 o 
 -17   4   3       57.20       68.86      7.94 o 
 -16   4   3     1468.32     1413.58     48.80 o 
 -15   4   3      197.17      193.00     12.69 o 
 -14   4   3        5.86        9.83      8.72 o 
 -13   4   3       12.19       15.05      9.84 o 
 -12   4   3      883.86      827.18     34.70 o 
 -11   4   3      121.56      146.45     10.65 o 
 -10   4   3     2796.31     2664.36     94.32 o 
  -9   4   3       12.10       11.38     10.38 o 
  -8   4   3      445.96      417.84     11.90 o 
  -7   4   3      616.33      587.84     31.91 o 
  -6   4   3        3.54       -2.89     14.09 o 
  -5   4   3      970.29      909.65     38.65 o 
  -4   4   3     3658.47     3991.62    105.81 o 
  -3   4   3      836.59      856.13     16.38 o 
  -2   4   3      733.08      747.28     14.11 o 
  -1   4   3       31.31       50.93     12.07 o 
   0   4   3      815.81      874.86     14.43 o 
   1   4   3     1003.43     1027.42     12.17 o 
   2   4   3     9976.40    10528.57    192.39 o 
   3   4   3        8.55       17.80     10.30 o 
   4   4   3     3122.89     3172.21     64.07 o 
   5   4   3      110.90      109.41     10.61 o 
   6   4   3     2130.00     2260.96     50.18 o 
   7   4   3      363.79      364.35     18.50 o 
   8   4   3      633.46      645.80     13.79 o 
   9   4   3      235.49      237.22     10.87 o 
  10   4   3     1129.28     1120.76     37.82 o 
  11   4   3      191.15      158.10     15.65 o 
  12   4   3       34.07       39.16     16.67 o 
  13   4   3       14.30       33.84      7.90 o 
  14   4   3      152.62      166.28      8.63 o 
  15   4   3      214.13      220.92      9.54 o 
  16   4   3      207.52      218.27     16.63 o 
  17   4   3      102.92      125.00      9.35 o 
  18   4   3      259.04      279.58     26.60 o 
  19   4   3       32.07       21.13     16.28 o 
  20   4   3      166.40      178.48     13.55 o 
  21   4   3       80.33      108.13     13.41 o 
  22   4   3        0.39       11.68      7.99 o 
  23   4   3       15.42        3.01     19.86 o 
  24   4   3        6.56        5.76      7.22 o 
  25   4   3       14.42       16.81      7.57 o 
  26   4   3        5.28        8.18     22.13 o 
 -27   5   3        1.26       26.01      9.96 o 
 -26   5   3        1.14       23.91      9.82 o 
 -25   5   3      102.28      113.28      9.38 o 
 -24   5   3        6.93       13.57      9.10 o 
 -23   5   3      113.46      131.69      9.10 o 
 -22   5   3        7.78       50.59     14.24 o 
 -21   5   3      219.73      234.93      7.45 o 
 -20   5   3        4.64        6.79      8.29 o 
 -19   5   3      327.11      360.59     20.46 o 
 -18   5   3       63.39       58.07      8.30 o 
 -17   5   3      388.48      387.18     12.67 o 
 -16   5   3      312.69      284.24      9.72 o 
 -15   5   3       85.71      129.80     22.55 o 
 -14   5   3      155.55      142.18      8.73 o 
 -13   5   3      161.17      164.17     17.41 o 
 -12   5   3       25.36       26.93      9.98 o 
 -11   5   3       30.65       13.50     12.67 o 
 -10   5   3       31.63        7.33     17.41 o 
  -9   5   3       40.84       54.99     10.89 o 
  -8   5   3       34.88       30.03     13.32 o 
  -7   5   3      443.42      432.65     20.25 o 
  -6   5   3      339.76      369.96     21.30 o 
  -5   5   3     1888.57     1972.86     52.13 o 
  -4   5   3       18.55       28.45     11.49 o 
  -3   5   3     1494.32     1434.90     32.73 o 
  -2   5   3      214.50      224.15     10.36 o 
  -1   5   3     1617.13     1765.26     43.00 o 
   0   5   3       92.93      100.01      9.85 o 
   1   5   3       44.60       36.66      9.55 o 
   2   5   3     1854.31     1814.05     44.19 o 
   3   5   3      701.60      723.03     12.69 o 
   4   5   3       84.73       88.80     19.59 o 
   5   5   3      201.68      214.07     10.67 o 
   6   5   3       19.76       -0.36     14.80 o 
   7   5   3      309.64      324.56     13.89 o 
   8   5   3      247.19      259.47     10.50 o 
   9   5   3      377.85      392.06     10.43 o 
  10   5   3      192.94      185.05     10.00 o 
  11   5   3     1392.00     1362.33     60.80 o 
  12   5   3        7.06        8.03     22.48 o 
  13   5   3      100.80      101.55      7.38 o 
  14   5   3      227.85      187.12     17.97 o 
  15   5   3      132.84      149.93      9.15 o 
  16   5   3       62.35       72.99     15.09 o 
  17   5   3        3.55        6.65      7.45 o 
  18   5   3       73.83       82.72     10.07 o 
  19   5   3       15.90       20.03     20.77 o 
  20   5   3       35.61       28.72     10.08 o 
  21   5   3       47.48       51.31      7.66 o 
  22   5   3       30.67       25.67     10.81 o 
  23   5   3        0.07       -6.94      6.94 o 
  24   5   3       74.60       61.75      7.86 o 
  25   5   3       19.85       46.17     20.59 o 
 -25   6   3        0.59       29.50     11.63 o 
 -24   6   3      213.54      217.02     19.20 o 
 -23   6   3        0.19       15.98     13.32 o 
 -22   6   3      527.92      522.38     25.10 o 
 -21   6   3        1.94       16.52     16.04 o 
 -20   6   3      491.66      480.76     16.56 o 
 -19   6   3        0.09        2.33      8.97 o 
 -18   6   3      435.13      449.53      9.07 o 
 -17   6   3       26.72       45.45     15.40 o 
 -16   6   3     2001.32     2015.28     75.07 o 
 -15   6   3      201.09      208.44     18.12 o 
 -14   6   3       28.18       74.21     14.82 o 
 -13   6   3      132.16      138.02     11.07 o 
 -12   6   3      453.06      431.44     12.13 o 
 -11   6   3       41.02       39.47     11.58 o 
 -10   6   3     1218.89     1218.12     49.69 o 
  -9   6   3      145.93      147.48     15.09 o 
  -8   6   3     1672.68     1622.61     84.31 o 
  -7   6   3      251.80      213.18     10.95 o 
  -6   6   3     1372.29     1323.80     43.79 o 
  -5   6   3      247.76      238.69     10.51 o 
  -4   6   3     5217.47     5187.27    147.15 o 
  -3   6   3      299.17      289.03     10.51 o 
  -2   6   3     1762.90     1756.54     48.99 o 
  -1   6   3      245.41      240.57     14.12 o 
   0   6   3      242.63      202.46     11.10 o 
   1   6   3      498.61      510.80     19.83 o 
   2   6   3     1731.11     1698.86     42.69 o 
   3   6   3     1321.08     1315.97     38.08 o 
   4   6   3      141.25      149.56     11.20 o 
   5   6   3      210.95      223.90     10.35 o 
   6   6   3      892.60      879.73     27.97 o 
   7   6   3      528.92      551.83     24.67 o 
   8   6   3      704.30      624.69     22.36 o 
   9   6   3      153.42      156.50     12.34 o 
  10   6   3      765.90      759.14     31.98 o 
  11   6   3       65.77       55.84     11.84 o 
  12   6   3      160.85      164.09     11.58 o 
  13   6   3       62.09       85.17     17.49 o 
  14   6   3      276.21      240.72     17.39 o 
  15   6   3      271.21      228.01     16.42 o 
  16   6   3       61.93       50.62      9.31 o 
  17   6   3       42.02       66.75      7.77 o 
  18   6   3       56.76       48.73     13.34 o 
  19   6   3      276.06      272.41     18.22 o 
  20   6   3      138.21      168.14     14.34 o 
  21   6   3       77.40       69.56     21.67 o 
  22   6   3       26.15       24.68     10.41 o 
  23   6   3       82.94       78.69      8.08 o 
 -24   7   3        0.77       32.81     30.57 o 
 -23   7   3      192.84      166.63     12.69 o 
 -22   7   3        1.10      -19.26     19.26 o 
 -21   7   3      394.96      367.90     13.21 o 
 -20   7   3        0.10       14.43      8.93 o 
 -19   7   3      657.72      695.92     29.32 o 
 -18   7   3       56.70       75.33     10.03 o 
 -17   7   3     1138.41     1137.97     29.93 o 
 -16   7   3       25.69       25.55      9.15 o 
 -15   7   3       74.91       76.25     17.93 o 
 -14   7   3        9.74       57.86     12.32 o 
 -13   7   3      198.47      199.56     20.42 o 
 -12   7   3        5.79       29.57      9.11 o 
 -11   7   3      405.62      378.20     10.95 o 
 -10   7   3        7.72       11.14     10.81 o 
  -9   7   3     1025.77     1035.68     68.96 o 
  -8   7   3        2.19        7.30     10.73 o 
  -7   7   3     1082.36     1009.67     37.96 o 
  -6   7   3       39.16       59.41      9.68 o 
  -5   7   3     2523.31     2418.94    120.12 o 
  -4   7   3        1.13       12.44     10.98 o 
  -3   7   3     1437.06     1427.04     56.89 o 
  -2   7   3      132.73      131.42     13.15 o 
  -1   7   3      641.74      579.56     15.42 o 
   0   7   3       38.74       49.13      9.84 o 
   1   7   3       40.29       39.65     10.39 o 
   2   7   3      644.05      602.61     12.91 o 
   3   7   3      640.04      697.13     17.92 o 
   4   7   3      279.72      281.00     16.16 o 
   5   7   3      662.14      625.67     14.60 o 
   6   7   3      176.27      193.13      9.72 o 
   7   7   3      410.35      390.79     22.19 o 
   8   7   3      393.16      386.66     12.74 o 
   9   7   3      635.70      655.48     22.45 o 
  10   7   3      342.06      330.13     10.49 o 
  11   7   3      751.61      720.36     31.09 o 
  12   7   3       24.64       40.84      8.19 o 
  13   7   3      114.39       99.68      8.87 o 
  14   7   3      300.23      330.04     27.33 o 
  15   7   3      155.57      169.64      9.03 o 
  16   7   3      111.12      102.24      9.68 o 
  17   7   3      211.19      205.22     17.41 o 
  18   7   3      217.24      221.92     12.17 o 
  19   7   3      135.28      142.47     12.29 o 
  20   7   3      108.10       79.71     10.18 o 
  21   7   3       80.00      105.26     19.00 o 
  22   7   3       49.20       36.15     10.97 o 
 -22   8   3      106.60      104.56     34.28 o 
 -21   8   3        1.13       16.02      9.40 o 
 -20   8   3      398.11      384.35     27.86 o 
 -19   8   3       14.63       47.95     13.55 o 
 -18   8   3      455.84      427.78     32.01 o 
 -17   8   3        4.18       12.02     16.54 o 
 -16   8   3      213.71      220.97      9.25 o 
 -15   8   3       22.03       26.48      9.75 o 
 -14   8   3       73.54       95.56      9.25 o 
 -13   8   3       20.78       35.23     10.30 o 
 -12   8   3       44.96       55.29      9.15 o 
 -11   8   3        5.57       -1.32      8.28 o 
 -10   8   3      363.86      342.61     16.84 o 
  -9   8   3      110.61      114.74      9.55 o 
  -8   8   3      606.85      634.20     39.20 o 
  -7   8   3       81.48       86.44     12.13 o 
  -6   8   3     1233.70     1216.15     29.62 o 
  -5   8   3       28.97       33.86     10.39 o 
  -4   8   3     1148.87     1134.91     53.94 o 
  -3   8   3      201.57      217.59     15.42 o 
  -2   8   3      787.51      751.42     31.01 o 
  -1   8   3      309.03      316.06     13.41 o 
   0   8   3      363.84      368.54     10.35 o 
   1   8   3       17.06       22.66      8.46 o 
   2   8   3      158.06      151.51     11.15 o 
   3   8   3      550.00      515.44     19.91 o 
   4   8   3      837.33      802.81     29.04 o 
   5   8   3       65.02       79.45     11.88 o 
   6   8   3      497.23      541.23     26.87 o 
   7   8   3      183.95      178.02     13.58 o 
   8   8   3      342.69      387.31     13.61 o 
   9   8   3      117.34      117.29      8.67 o 
  10   8   3      457.43      454.87     18.95 o 
  11   8   3      115.13      119.34     13.53 o 
  12   8   3      189.49      209.28     20.53 o 
  13   8   3       60.23       78.45      9.32 o 
  14   8   3       72.75       79.56      9.23 o 
  15   8   3       67.83       69.28     12.07 o 
  16   8   3       64.48      111.67     12.08 o 
  17   8   3       50.31       69.31     20.00 o 
  18   8   3      180.33      220.07     27.33 o 
  19   8   3      206.93      202.67     16.05 o 
  20   8   3       32.02       75.40     27.69 o 
 -20   9   3       15.42       13.43     21.39 o 
 -19   9   3       47.24       39.87      9.68 o 
 -18   9   3       20.18       30.80     18.57 o 
 -17   9   3        0.87       -7.06     10.08 o 
 -16   9   3        0.60       47.86     22.88 o 
 -15   9   3        2.94       32.80     11.71 o 
 -14   9   3        5.11       14.29     10.12 o 
 -13   9   3       20.70       27.70     10.31 o 
 -12   9   3        1.79       -2.95     10.49 o 
 -11   9   3       43.49       66.84     11.96 o 
 -10   9   3       24.49       41.68     14.04 o 
  -9   9   3       14.34        4.55     10.64 o 
  -8   9   3       35.40       51.23     14.70 o 
  -7   9   3       29.13       27.86     10.47 o 
  -6   9   3       11.40       37.49     11.79 o 
  -5   9   3       92.80       84.48     12.00 o 
  -4   9   3       14.31       24.10     10.65 o 
  -3   9   3        6.07       26.00     10.35 o 
  -2   9   3      165.06      150.95     10.05 o 
  -1   9   3       10.58       11.17      8.59 o 
   0   9   3       23.24       14.45     10.41 o 
   1   9   3       47.96       45.25     10.07 o 
   2   9   3       30.50       43.05     13.72 o 
   3   9   3        4.65       12.90     12.58 o 
   4   9   3       17.40       25.72      9.25 o 
   5   9   3       25.37       17.52     10.13 o 
   6   9   3        3.75       14.21     10.18 o 
   7   9   3       16.39       39.49     10.12 o 
   8   9   3        0.00       17.61      8.82 o 
   9   9   3        1.77       -9.15      9.15 o 
  10   9   3        1.97       22.62     10.13 o 
  11   9   3        0.02        9.49     10.19 o 
  12   9   3        3.15       15.44     10.25 o 
  13   9   3        1.80        3.54      9.41 o 
  14   9   3        1.65        7.71     14.10 o 
  15   9   3       34.80       40.26      9.77 o 
  16   9   3       38.14       98.27     21.66 o 
  17   9   3       42.33       37.90     18.81 o 
 -16  10   3       98.09       94.18     13.36 o 
 -15  10   3        4.85       -5.27     26.77 o 
 -14  10   3      132.22      103.08      8.88 o 
 -13  10   3        0.85        3.46     11.97 o 
 -12  10   3      147.08      174.54     15.71 o 
 -11  10   3      131.34      135.64      9.75 o 
 -10  10   3      244.87      254.60     12.47 o 
  -9  10   3       44.92       75.75     15.49 o 
  -8  10   3      108.82      143.45     15.48 o 
  -7  10   3       39.73       57.46     13.58 o 
  -6  10   3       97.81       96.54     15.31 o 
  -5  10   3      113.88      127.49     10.94 o 
  -4  10   3      146.92      158.31     12.15 o 
  -3  10   3        8.31       10.87      8.14 o 
  -2  10   3      171.23      163.17     11.67 o 
  -1  10   3        5.45       25.56     13.37 o 
   0  10   3      208.02      208.24     10.95 o 
   1  10   3      221.59      237.47     14.37 o 
   2  10   3      166.47      159.19     11.79 o 
   3  10   3       83.76       88.39     10.64 o 
   4  10   3      112.35      108.22     12.94 o 
   5  10   3      141.64      141.28     10.77 o 
   6  10   3      134.76      125.81     10.74 o 
   7  10   3        9.74       19.24     16.51 o 
   8  10   3       32.72       37.41      9.32 o 
   9  10   3       60.04       57.00     10.61 o 
  10  10   3       31.50       32.36      9.43 o 
  11  10   3       13.57       38.61     10.70 o 
  12  10   3       24.58       33.21     11.08 o 
  13  10   3       27.84       25.85      9.69 o 
  14  10   3       49.30       57.76     10.97 o 
 -11  11   3      104.55       94.17     20.34 o 
 -10  11   3       38.75       25.93     12.60 o 
  -9  11   3      250.30      205.06     12.98 o 
  -8  11   3        5.61        8.59      9.92 o 
  -7  11   3      119.79      107.58     11.05 o 
  -6  11   3       25.53       27.34     12.99 o 
  -5  11   3      169.85      193.17     43.03 o 
  -4  11   3        3.51       14.79     14.53 o 
  -3  11   3      114.56      104.18     10.51 o 
  -2  11   3        7.61       15.07     11.31 o 
  -1  11   3      311.24      312.55     12.11 o 
   0  11   3       31.81       77.62     36.72 o 
   1  11   3       54.47       51.54     10.54 o 
   2  11   3       53.00       52.90     23.00 o 
   3  11   3      200.51      179.31     18.37 o 
   4  11   3      125.39      176.96     19.09 o 
   5  11   3      271.59      269.37     11.73 o 
   6  11   3       53.53       77.65     10.98 o 
   7  11   3       99.64      110.90     11.54 o 
   8  11   3       32.85       39.01     10.98 o 
   9  11   3       98.62       86.00     10.70 o 
 -29   0   4        3.77       11.08     10.33 o 
 -28   0   4      324.08      317.84     13.16 o 
 -27   0   4        7.77       22.81     11.60 o 
 -26   0   4      679.33      639.76     48.80 o 
 -25   0   4       15.78       -8.65     14.46 o 
 -24   0   4      698.20      651.23     15.83 o 
 -23   0   4       24.64       28.74     16.84 o 
 -22   0   4       26.73       46.24     14.13 o 
 -21   0   4       65.00       85.59     14.47 o 
 -20   0   4     4392.83     3623.95    258.53 o 
 -19   0   4      110.66      114.56      9.96 o 
 -18   0   4     2840.51     2803.01    125.01 o 
 -17   0   4      130.17      144.30     12.92 o 
 -16   0   4     3107.71     3071.43     94.42 o 
 -15   0   4      337.27      303.66     19.03 o 
 -14   0   4     3382.19     3202.88     70.74 o 
 -13   0   4      327.53      319.84     20.94 o 
 -12   0   4     8347.99     7776.69    257.53 o 
 -11   0   4      371.96      369.64     12.51 o 
 -10   0   4    26662.98    26565.38   1459.92 o 
  -9   0   4     2600.88     2706.09     54.91 o 
  -8   0   4     5481.42     5749.88     41.62 o 
  -7   0   4      650.05      695.41     17.64 o 
  -6   0   4    11006.19    11685.20     41.21 o 
  -5   0   4     1449.22     1476.59     23.48 o 
  -4   0   4    12307.74    12353.76     44.63 o 
  -3   0   4     1216.04     1193.84     18.93 o 
  -2   0   4      603.06      555.42     21.53 o 
  -1   0   4     2970.06     3042.05     44.34 o 
   0   0   4     1529.13     1508.56     29.80 o 
   1   0   4      202.02      223.15     27.93 o 
   2   0   4     1592.59     1585.69     52.69 o 
   3   0   4     4264.27     4414.05     27.50 o 
   4   0   4     5747.10     6207.52     27.09 o 
   5   0   4     4422.82     4455.36     76.11 o 
   6   0   4     3614.66     3874.12     42.10 o 
   7   0   4       47.55        9.73     17.35 o 
   8   0   4      544.60      557.22     24.57 o 
   9   0   4     2795.55     2760.00    148.24 o 
  10   0   4     2193.88     2236.77     66.56 o 
  11   0   4     1835.61     1757.61    122.16 o 
  12   0   4     3595.10     3773.85    247.18 o 
  13   0   4      841.76      784.29     24.31 o 
  14   0   4      719.50      711.55     30.40 o 
  15   0   4      392.68      368.61     12.78 o 
  16   0   4      440.79      428.22     12.81 o 
  17   0   4     2159.84     2038.97    195.62 o 
  18   0   4      255.24      241.59     12.69 o 
  19   0   4       41.02       56.26     10.99 o 
  20   0   4       27.48       13.76     20.44 o 
  21   0   4       29.49       36.53     10.03 o 
  22   0   4       25.73       43.00     17.02 o 
  23   0   4      165.00      145.26     19.62 o 
  24   0   4       13.66       19.78     10.79 o 
  25   0   4      205.52      178.23     30.79 o 
  26   0   4      107.66       87.66     12.21 o 
 -29   1   4      139.69      121.83     14.47 o 
 -28   1   4        2.83       -7.96     12.91 o 
 -27   1   4      122.95      145.79     10.64 o 
 -26   1   4        9.09       30.37     16.39 o 
 -25   1   4       35.93       61.25     16.11 o 
 -24   1   4        5.03       27.95      9.28 o 
 -23   1   4       50.07       50.63      8.46 o 
 -22   1   4        3.48       -2.01     11.69 o 
 -21   1   4      318.60      313.87     17.34 o 
 -20   1   4        0.26       29.45     18.21 o 
 -19   1   4      272.61      244.83     11.51 o 
 -18   1   4        3.70       19.90      8.58 o 
 -17   1   4       37.58       64.24      7.88 o 
 -16   1   4        6.03       12.15      8.43 o 
 -15   1   4      343.36      329.83      9.00 o 
 -14   1   4       67.55       64.14      8.17 o 
 -13   1   4      655.60      614.88     13.18 o 
 -12   1   4      193.31      187.66      9.01 o 
 -11   1   4     1316.42     1328.12     17.91 o 
 -10   1   4      457.33      485.30     10.07 o 
  -9   1   4      459.18      494.90     11.61 o 
  -8   1   4      451.52      451.65     10.67 o 
  -7   1   4     4559.70     4355.32     64.57 o 
  -6   1   4     1242.92     1301.52     16.15 o 
  -5   1   4     3726.56     3827.10     27.30 o 
  -4   1   4      754.29      751.96     13.06 o 
  -3   1   4      629.65      797.00     20.16 o 
  -2   1   4      262.57      221.59     14.28 o 
  -1   1   4      216.66      129.98     12.68 o 
   0   1   4      628.25      577.21     14.79 o 
   1   1   4     5138.58     5129.49     20.20 o 
   2   1   4     1872.19     1940.41     14.11 o 
   3   1   4       14.82       13.80      8.93 o 
   4   1   4     1392.13     1447.52     13.11 o 
   5   1   4     3428.19     3549.48     60.45 o 
   6   1   4     1710.37     1764.20     24.85 o 
   7   1   4       63.42       29.33     14.10 o 
   8   1   4     1326.67     1308.97     35.93 o 
   9   1   4     3531.32     3653.45     91.91 o 
  10   1   4     1671.23     1713.50     46.26 o 
  11   1   4     1237.59     1262.98     33.36 o 
  12   1   4     1337.15     1346.47     62.79 o 
  13   1   4      511.91      513.99     14.67 o 
  14   1   4      945.32      969.20     31.20 o 
  15   1   4      360.24      348.99     29.14 o 
  16   1   4      790.02      751.77     31.83 o 
  17   1   4     1860.32     1860.28     59.62 o 
  18   1   4      286.48      316.45     14.94 o 
  19   1   4      752.05      703.92     30.32 o 
  20   1   4        2.78       13.62     11.44 o 
  21   1   4       27.71       36.08      6.02 o 
  22   1   4       16.98       38.12      7.21 o 
  23   1   4        8.45       33.76      8.87 o 
  24   1   4      105.10      117.00     13.59 o 
  25   1   4       93.60       92.49      8.68 o 
  26   1   4      125.92      131.72     10.34 o 
 -29   2   4        0.23        9.76      8.75 o 
 -28   2   4       20.76       23.16     14.57 o 
 -27   2   4        0.00       -3.35      9.80 o 
 -26   2   4       26.71       26.22     10.23 o 
 -25   2   4        4.90       -1.59      8.97 o 
 -24   2   4        4.28       30.78      8.98 o 
 -23   2   4        0.78       18.66     14.62 o 
 -22   2   4        7.47        9.46     26.02 o 
 -21   2   4       11.65       46.53      9.05 o 
 -20   2   4        5.40        5.54      8.33 o 
 -19   2   4        9.44       15.98     13.57 o 
 -18   2   4        0.36        5.38      6.79 o 
 -17   2   4       58.21       72.75     14.25 o 
 -16   2   4     1457.10     1378.81     36.52 o 
 -15   2   4        6.45        0.23     14.52 o 
 -14   2   4      453.20      468.87     15.42 o 
 -13   2   4       14.64       24.36      9.19 o 
 -12   2   4      760.45      740.73     14.75 o 
 -11   2   4       42.20       42.62      9.01 o 
 -10   2   4     3570.49     3412.07     76.94 o 
  -9   2   4        0.17        2.21      9.69 o 
  -8   2   4      214.37      209.44     12.09 o 
  -7   2   4        3.40       22.34     13.18 o 
  -6   2   4      269.22      267.68     13.68 o 
  -5   2   4        0.10       17.41     12.29 o 
  -4   2   4     6571.24     7175.11     55.93 o 
  -3   2   4       97.34       94.98     13.41 o 
  -2   2   4        5.89       -3.80     13.25 o 
  -1   2   4     1067.71     1154.09     13.57 o 
   0   2   4      301.98      369.30     12.61 o 
   1   2   4      166.64      175.92     10.89 o 
   2   2   4      331.38      338.42     15.00 o 
   3   2   4      792.14      830.82     16.10 o 
   4   2   4      290.73      214.60     14.31 o 
   5   2   4      324.92      332.71     13.74 o 
   6   2   4      127.16      136.40     15.20 o 
   7   2   4        0.14       12.16     12.97 o 
   8   2   4       45.10       72.78      8.32 o 
   9   2   4       98.88      114.13     11.07 o 
  10   2   4      717.11      724.55     10.49 o 
  11   2   4       16.61       18.36     15.13 o 
  12   2   4      480.13      436.99     14.88 o 
  13   2   4        5.68       26.41      7.33 o 
  14   2   4        2.12       13.74     17.35 o 
  15   2   4       31.05       28.56      7.14 o 
  16   2   4       99.84      137.87     14.62 o 
  17   2   4       34.43       28.14      7.58 o 
  18   2   4      332.16      350.69      9.11 o 
  19   2   4       22.38       25.77      7.90 o 
  20   2   4       16.04       31.99      7.94 o 
  21   2   4        8.09       33.68     16.08 o 
  22   2   4       59.73       91.23      8.62 o 
  23   2   4       42.64       43.03     11.86 o 
  24   2   4        7.62       17.27     10.54 o 
  25   2   4       30.87       66.12     19.02 o 
  26   2   4       28.92        4.02      7.07 o 
 -28   3   4        2.36       24.55      9.61 o 
 -27   3   4        3.41       20.93     14.55 o 
 -26   3   4        3.19       -8.53      8.53 o 
 -25   3   4      212.76      224.40     11.38 o 
 -24   3   4        1.94       14.92     11.36 o 
 -23   3   4      286.74      286.56     10.93 o 
 -22   3   4        3.83       24.40      8.60 o 
 -21   3   4      165.41      182.52      9.91 o 
 -20   3   4       14.37       13.15      9.22 o 
 -19   3   4      376.70      393.22     11.10 o 
 -18   3   4        0.46       15.85      9.50 o 
 -17   3   4      280.36      237.46     10.21 o 
 -16   3   4       56.60       98.31     19.27 o 
 -15   3   4      153.99      115.44      8.71 o 
 -14   3   4       86.10      100.07      9.32 o 
 -13   3   4      430.27      399.38      9.03 o 
 -12   3   4        3.73       22.41     12.77 o 
 -11   3   4       45.56       60.23     11.03 o 
 -10   3   4       17.34       22.78     10.72 o 
  -9   3   4     2561.65     2624.89     30.27 o 
  -8   3   4       51.16       29.39     10.47 o 
  -7   3   4        2.82       16.30     13.51 o 
  -6   3   4      102.09      103.41     10.88 o 
  -5   3   4      460.37      429.17     12.98 o 
  -4   3   4      476.58      538.79     13.25 o 
  -3   3   4     1250.99     1223.30     21.24 o 
  -2   3   4       22.24       37.83     11.93 o 
  -1   3   4     5653.74     5966.60     65.10 o 
   0   3   4       43.35       49.99     14.61 o 
   1   3   4      673.54      809.08     19.48 o 
   2   3   4      133.05      139.04     11.64 o 
   3   3   4     9813.25    10316.80     42.70 o 
   4   3   4       56.67       90.82     15.82 o 
   5   3   4     1826.25     1779.05     15.49 o 
   6   3   4       20.94       48.37     11.19 o 
   7   3   4        2.93        7.10      9.92 o 
   8   3   4        0.88       33.20      9.71 o 
   9   3   4        1.23       11.10     13.53 o 
  10   3   4       53.11       65.34      8.20 o 
  11   3   4       21.55       26.99      9.44 o 
  12   3   4       19.81       11.39      8.02 o 
  13   3   4       82.47      118.28     14.63 o 
  14   3   4       37.80        8.04     11.11 o 
  15   3   4        0.53       -2.27     11.66 o 
  16   3   4      109.08      114.39      8.07 o 
  17   3   4      198.31      211.39     18.62 o 
  18   3   4      255.89      279.11      7.86 o 
  19   3   4      334.91      303.57     27.41 o 
  20   3   4       70.26       77.31     16.11 o 
  21   3   4       20.91       27.72     10.04 o 
  22   3   4       89.87      109.11     26.35 o 
  23   3   4       25.72       29.98     13.41 o 
  24   3   4       43.98       45.34      7.44 o 
  25   3   4        0.54        8.46      6.67 o 
 -28   4   4       73.17       70.83     12.39 o 
 -27   4   4        0.79       13.39     10.90 o 
 -26   4   4      233.14      235.28     10.48 o 
 -25   4   4        0.95       -8.63      8.63 o 
 -24   4   4      408.58      438.64     15.06 o 
 -23   4   4        4.09       21.63      7.93 o 
 -22   4   4     1259.80     1275.15     33.21 o 
 -21   4   4       66.98       74.03      8.09 o 
 -20   4   4     1469.01     1464.67     49.12 o 
 -19   4   4       32.21       51.32      8.10 o 
 -18   4   4     1341.60     1321.61     51.00 o 
 -17   4   4       35.47       57.75      8.07 o 
 -16   4   4      732.00      721.55     26.51 o 
 -15   4   4       40.54       43.94      7.82 o 
 -14   4   4     1459.11     1365.65     56.77 o 
 -13   4   4      334.33      337.22     12.52 o 
 -12   4   4     1612.54     1548.38     31.23 o 
 -11   4   4      443.05      422.15     12.01 o 
 -10   4   4     3868.74     3891.77     68.10 o 
  -9   4   4      115.70      131.91     13.25 o 
  -8   4   4     2814.58     2764.64     56.55 o 
  -7   4   4     1031.60     1027.42     21.50 o 
  -6   4   4     2952.34     3007.87     67.06 o 
  -5   4   4     2317.89     2346.93     17.67 o 
  -4   4   4     2082.49     1984.96     16.60 o 
  -3   4   4      765.45      707.08     17.57 o 
  -2   4   4     3083.05     3090.91     47.88 o 
  -1   4   4      700.53      769.28     22.78 o 
   0   4   4       12.12       11.29      9.80 o 
   1   4   4     2823.36     2927.54     54.72 o 
   2   4   4    13731.08    13898.55     85.22 o 
   3   4   4     1920.39     1929.17     12.36 o 
   4   4   4     1569.05     1569.85     30.25 o 
   5   4   4      808.57      831.70     25.96 o 
   6   4   4     1093.18     1152.82     15.77 o 
   7   4   4      490.25      501.02     20.60 o 
   8   4   4      777.10      727.87     21.86 o 
   9   4   4      465.84      495.48     16.25 o 
  10   4   4      298.28      301.95     13.08 o 
  11   4   4      354.41      381.44     19.14 o 
  12   4   4      171.59      143.63     11.83 o 
  13   4   4      185.09      174.55      7.49 o 
  14   4   4      702.62      672.16     20.02 o 
  15   4   4      584.60      585.45     26.19 o 
  16   4   4      300.61      314.57     16.60 o 
  17   4   4      582.41      572.29     25.90 o 
  18   4   4      625.93      621.37     28.31 o 
  19   4   4      341.27      338.74     20.44 o 
  20   4   4      228.07      214.58     14.81 o 
  21   4   4      182.95      192.34     17.52 o 
  22   4   4       26.03       42.61      8.93 o 
  23   4   4      129.76      147.34     11.87 o 
  24   4   4       58.74       70.15      9.24 o 
 -27   5   4        5.76       15.12     21.85 o 
 -26   5   4        4.94       17.72     11.76 o 
 -25   5   4      740.80      806.29     17.53 o 
 -24   5   4       21.57       26.10      8.39 o 
 -23   5   4      373.98      396.29     17.60 o 
 -22   5   4       32.72       47.18      8.13 o 
 -21   5   4      534.76      553.13     13.02 o 
 -20   5   4       19.14       29.86     11.20 o 
 -19   5   4      887.03      913.17     27.28 o 
 -18   5   4       21.27       27.97      9.26 o 
 -17   5   4     2083.97     2062.48     68.34 o 
 -16   5   4      126.22      137.71      8.81 o 
 -15   5   4      436.67      433.32     17.39 o 
 -14   5   4       87.65      109.60     14.05 o 
 -13   5   4     1978.19     1921.70     86.31 o 
 -12   5   4       85.62       97.40      8.76 o 
 -11   5   4     1480.32     1476.64     33.91 o 
 -10   5   4      266.09      287.87      9.64 o 
  -9   5   4      789.29      726.46     20.99 o 
  -8   5   4      576.31      589.76     24.60 o 
  -7   5   4     1369.52     1289.25     30.70 o 
  -6   5   4      526.04      476.78     18.73 o 
  -5   5   4     2022.83     2082.97     52.56 o 
  -4   5   4     1553.42     1535.35     20.74 o 
  -3   5   4      441.31      420.94     14.08 o 
  -2   5   4      821.58      816.28     12.57 o 
  -1   5   4      504.92      483.87     11.65 o 
   0   5   4      989.80      919.30     18.35 o 
   1   5   4     2549.24     2670.13     27.01 o 
   2   5   4     2785.57     2726.08     24.41 o 
   3   5   4     4075.14     4298.66     59.66 o 
   4   5   4     1323.86     1293.39     23.14 o 
   5   5   4     1441.41     1457.33     33.60 o 
   6   5   4     1571.22     1541.33     22.76 o 
   7   5   4      850.28      886.99     30.26 o 
   8   5   4     1429.20     1317.77     47.01 o 
   9   5   4      275.46      330.97     20.35 o 
  10   5   4      899.80      859.93     25.28 o 
  11   5   4      103.39      130.86      8.57 o 
  12   5   4      314.34      347.51      8.43 o 
  13   5   4      101.40      101.07     14.75 o 
  14   5   4     1133.36     1123.73     46.43 o 
  15   5   4      557.10      586.93     22.37 o 
  16   5   4      777.98      764.91     32.69 o 
  17   5   4      526.11      531.64     19.31 o 
  18   5   4      307.85      326.19     19.90 o 
  19   5   4      339.59      312.70     20.66 o 
  20   5   4      451.65      445.50     20.47 o 
  21   5   4       55.76       45.39      8.58 o 
  22   5   4       75.05       56.31      7.92 o 
  23   5   4       36.50       18.96      9.59 o 
 -25   6   4        1.13       15.65     10.77 o 
 -24   6   4      207.12      223.81     12.29 o 
 -23   6   4       11.31       20.15      8.25 o 
 -22   6   4      199.81      190.57     12.23 o 
 -21   6   4       55.70       83.68     17.25 o 
 -20   6   4      268.30      278.70     15.51 o 
 -19   6   4       55.67       86.28      9.13 o 
 -18   6   4      455.21      462.97     19.20 o 
 -17   6   4       11.21       31.88     22.45 o 
 -16   6   4       62.99       71.78     12.74 o 
 -15   6   4       13.67       21.21     12.02 o 
 -14   6   4       48.84       40.41      8.47 o 
 -13   6   4       12.80       46.83     11.01 o 
 -12   6   4      398.71      379.42     18.41 o 
 -11   6   4        1.20       21.79     12.09 o 
 -10   6   4      838.11      795.94     33.87 o 
  -9   6   4       31.01       39.43     14.11 o 
  -8   6   4      428.85      470.02     16.42 o 
  -7   6   4       49.95       64.10     11.09 o 
  -6   6   4      894.06      903.35     38.90 o 
  -5   6   4      174.33      186.11     11.37 o 
  -4   6   4      487.93      469.69     17.60 o 
  -3   6   4        3.07       20.77     11.47 o 
  -2   6   4      639.69      613.89     10.61 o 
  -1   6   4       53.64       50.02     10.15 o 
   0   6   4      245.39      255.44     13.06 o 
   1   6   4      326.68      309.04     14.78 o 
   2   6   4     2771.27     2587.36     53.42 o 
   3   6   4       29.42       55.87     10.07 o 
   4   6   4      808.21      726.09     17.31 o 
   5   6   4       75.44      110.21      9.75 o 
   6   6   4      129.27      125.77     10.93 o 
   7   6   4       43.74       55.35     10.48 o 
   8   6   4       81.36       97.84     17.36 o 
   9   6   4        0.71        5.32     12.14 o 
  10   6   4        4.75        2.64     11.85 o 
  11   6   4        1.76       34.34     16.09 o 
  12   6   4      105.11       81.09      7.93 o 
  13   6   4       21.34       11.80     11.59 o 
  14   6   4      133.92      156.66      9.32 o 
  15   6   4       68.60       87.51     16.62 o 
  16   6   4       87.82       70.54      7.96 o 
  17   6   4       46.22       90.75     12.94 o 
  18   6   4       67.72       72.24     12.15 o 
  19   6   4       88.57      137.31     18.42 o 
  20   6   4       20.78       40.92     12.68 o 
  21   6   4        4.15       28.24      7.84 o 
  22   6   4        0.20        7.15      7.88 o 
 -24   7   4        7.64        0.66     21.51 o 
 -23   7   4        0.25       33.99     14.50 o 
 -22   7   4        0.36       31.49     13.69 o 
 -21   7   4        0.03       12.31     13.48 o 
 -20   7   4        1.33      -10.04     18.22 o 
 -19   7   4        7.00       25.02     16.85 o 
 -18   7   4        1.15       24.25     15.91 o 
 -17   7   4      133.10      117.68     18.04 o 
 -16   7   4       35.85       79.73     15.07 o 
 -15   7   4        4.68       17.25     11.48 o 
 -14   7   4      271.17      279.19     26.15 o 
 -13   7   4       92.80       95.24      9.14 o 
 -12   7   4       44.08       43.13     14.52 o 
 -11   7   4      224.01      241.16     10.62 o 
 -10   7   4        1.11       36.48     16.28 o 
  -9   7   4       14.36       -0.53      9.88 o 
  -8   7   4      201.99      177.44     15.76 o 
  -7   7   4      158.63      167.09     21.44 o 
  -6   7   4      225.52      219.35     12.96 o 
  -5   7   4      204.80      185.57     10.14 o 
  -4   7   4      345.78      310.35     12.30 o 
  -3   7   4      162.32      151.53      8.50 o 
  -2   7   4      210.28      193.87      8.48 o 
  -1   7   4        4.29        6.49      9.03 o 
   0   7   4       89.12       82.13      7.76 o 
   1   7   4       41.80       46.91      8.75 o 
   2   7   4      134.37      156.96      8.26 o 
   3   7   4       40.90       57.93      9.52 o 
   4   7   4      217.42      229.68     19.50 o 
   5   7   4       18.57       13.87     19.68 o 
   6   7   4       23.45        7.74     13.30 o 
   7   7   4      125.20      131.98     14.19 o 
   8   7   4       12.80       24.34      7.62 o 
   9   7   4       33.82       42.50      7.78 o 
  10   7   4        1.95       29.16     11.48 o 
  11   7   4      130.24      101.96      8.84 o 
  12   7   4       28.82       57.22     11.96 o 
  13   7   4        2.62        1.24     14.94 o 
  14   7   4        7.97        4.29     14.81 o 
  15   7   4        2.52       20.06      9.82 o 
  16   7   4        0.03       30.38     11.27 o 
  17   7   4       42.06       32.14      8.60 o 
  18   7   4       38.22       56.04      8.20 o 
  19   7   4       13.30       21.15      8.17 o 
  20   7   4        1.33        5.64      8.00 o 
 -21   8   4       14.99        9.13     13.27 o 
 -20   8   4       44.83       51.45     12.19 o 
 -19   8   4       32.98       54.04     24.19 o 
 -18   8   4       20.36       26.61     16.97 o 
 -17   8   4        8.51       53.90     11.71 o 
 -16   8   4      204.36      204.89     17.06 o 
 -15   8   4       57.17       81.04     30.43 o 
 -14   8   4        5.56        3.83     13.55 o 
 -13   8   4      177.29      197.06     10.74 o 
 -12   8   4      233.74      239.40     26.27 o 
 -11   8   4      308.48      306.90     23.46 o 
 -10   8   4      424.79      448.14     27.14 o 
  -9   8   4       53.51       85.45     17.80 o 
  -8   8   4      140.99      128.93     25.92 o 
  -7   8   4       70.42      100.67     11.83 o 
  -6   8   4      242.99      231.06     27.52 o 
  -5   8   4       13.00       25.97     11.05 o 
  -4   8   4      508.19      502.01     33.30 o 
  -3   8   4       78.16       86.50      9.67 o 
  -2   8   4       35.77       11.29      8.35 o 
  -1   8   4       84.73       98.71      9.38 o 
   0   8   4       10.04       16.33      8.12 o 
   1   8   4     1241.78     1154.70     42.24 o 
   2   8   4      308.76      337.79     10.03 o 
   3   8   4      216.51      237.62      9.32 o 
   4   8   4       17.91       -0.81     12.17 o 
   5   8   4      168.00      170.36     11.73 o 
   6   8   4      287.14      259.44      9.27 o 
   7   8   4      211.03      198.90     10.05 o 
   8   8   4      144.96      171.25      9.59 o 
   9   8   4      104.88       98.82      9.70 o 
  10   8   4      252.99      230.93     21.68 o 
  11   8   4        9.56        3.96     14.86 o 
  12   8   4       34.62       52.96      9.09 o 
  13   8   4      175.18      140.63     13.17 o 
  14   8   4       79.05       81.89      8.89 o 
  15   8   4      137.12      109.22     11.16 o 
  16   8   4        4.46       37.62     16.45 o 
  17   8   4       52.11       62.83     14.32 o 
  18   8   4       64.72       41.76     14.36 o 
  19   8   4       24.12       23.95     21.98 o 
 -19   9   4      313.93      322.36     19.82 o 
 -18   9   4        1.26       13.40      9.55 o 
 -17   9   4      250.44      297.68     16.12 o 
 -16   9   4        5.21       52.43     19.16 o 
 -15   9   4      265.30      308.77     12.51 o 
 -14   9   4      235.49      220.20     16.50 o 
 -13   9   4      519.70      501.09     26.72 o 
 -12   9   4      123.72      129.86     19.62 o 
 -11   9   4      747.75      705.74     33.66 o 
 -10   9   4      205.09      195.99     30.01 o 
  -9   9   4      990.06      999.16     56.86 o 
  -8   9   4        5.05       17.23     10.33 o 
  -7   9   4      678.15      676.33     63.35 o 
  -6   9   4       35.59       59.55     12.78 o 
  -5   9   4      960.52      887.69     60.70 o 
  -4   9   4        3.71       11.79     24.73 o 
  -3   9   4      345.93      345.75     16.49 o 
  -2   9   4       90.31       78.74      9.82 o 
  -1   9   4      402.25      410.78     14.55 o 
   0   9   4      217.19      221.82      9.23 o 
   1   9   4      222.00      212.95      9.39 o 
   2   9   4      781.79      728.07     21.50 o 
   3   9   4      513.09      496.87     19.79 o 
   4   9   4      375.29      364.31      9.75 o 
   5   9   4      664.73      653.58     21.71 o 
   6   9   4      251.94      269.87     16.18 o 
   7   9   4      212.30      223.72     10.14 o 
   8   9   4      173.22      198.55     16.43 o 
   9   9   4      375.24      367.51     24.15 o 
  10   9   4      148.19      160.84     16.13 o 
  11   9   4      192.16      190.35     10.77 o 
  12   9   4      107.00      129.95     10.69 o 
  13   9   4       85.24       76.94     10.77 o 
  14   9   4      142.25      169.23     12.28 o 
  15   9   4        9.08        5.28     11.76 o 
  16   9   4      152.27      149.56     11.28 o 
 -15  10   4       50.89       25.33     16.53 o 
 -14  10   4      130.86      131.41     19.02 o 
 -13  10   4       50.03       51.80     10.74 o 
 -12  10   4      104.92      104.31     12.34 o 
 -11  10   4       30.14       32.63     10.63 o 
 -10  10   4      298.50      283.78     11.33 o 
  -9  10   4       45.57       42.84     10.78 o 
  -8  10   4      236.26      246.15     12.55 o 
  -7  10   4        0.38       19.14     12.06 o 
  -6  10   4      288.95      284.90     27.95 o 
  -5  10   4        6.53       16.51     11.70 o 
  -4  10   4       81.34       71.66      9.45 o 
  -3  10   4        1.28       -6.48     10.21 o 
  -2  10   4       92.81       79.28     10.64 o 
  -1  10   4       36.59       45.14      8.68 o 
   0  10   4       37.21       32.27      9.59 o 
   1  10   4       82.81       73.38      8.77 o 
   2  10   4      101.11      117.79      9.19 o 
   3  10   4      240.19      244.28     15.24 o 
   4  10   4      308.04      313.78     14.60 o 
   5  10   4      157.01      174.06     10.79 o 
   6  10   4      103.18      100.86     14.22 o 
   7  10   4       64.19       67.83     13.01 o 
   8  10   4      130.03      129.16     13.91 o 
   9  10   4       34.23       55.04      9.55 o 
  10  10   4      135.09      145.34     19.72 o 
  11  10   4       36.99       56.58     10.90 o 
  12  10   4       52.99       54.61     10.88 o 
 -10  11   4       22.82       15.93      9.90 o 
  -9  11   4       27.68       64.44     12.47 o 
  -8  11   4        8.11       10.01     14.68 o 
  -7  11   4       31.71       27.67     12.69 o 
  -6  11   4        1.08       11.00     12.64 o 
  -5  11   4        7.89        6.95     12.55 o 
  -4  11   4        1.72       20.20     18.97 o 
  -3  11   4        0.57       20.96     12.97 o 
  -2  11   4        0.09        6.71     10.37 o 
  -1  11   4        6.97       12.22     11.21 o 
   0  11   4        2.25       14.73     10.99 o 
   1  11   4        1.32        4.49      9.82 o 
   2  11   4       25.83       49.07     10.73 o 
   3  11   4       12.68       33.47     11.19 o 
   4  11   4       15.20       28.03     10.50 o 
   5  11   4        2.05        5.52      9.97 o 
   6  11   4       32.40       35.79     10.55 o 
   7  11   4        4.62       11.89      9.95 o 
 -29   1   5      127.32      155.36      9.96 o 
 -28   1   5        3.45       17.71      8.76 o 
 -27   1   5      154.15      180.32     10.70 o 
 -26   1   5        6.57       10.16     10.33 o 
 -25   1   5       89.07       72.53     16.58 o 
 -24   1   5       34.20       23.78     18.56 o 
 -23   1   5      262.15      263.60     14.52 o 
 -22   1   5       47.56       45.80     10.82 o 
 -21   1   5      784.84      731.23     17.03 o 
 -20   1   5      110.98      106.95     11.10 o 
 -19   1   5      158.05      165.52     17.12 o 
 -18   1   5       95.37      102.97      8.08 o 
 -17   1   5       41.94       46.04     10.35 o 
 -16   1   5       18.13       34.38     12.77 o 
 -15   1   5      807.78      787.57     23.37 o 
 -14   1   5      905.08      875.61     23.91 o 
 -13   1   5     1133.72     1114.58     21.66 o 
 -12   1   5      283.62      256.94      8.10 o 
 -11   1   5     1150.45     1164.53     18.89 o 
 -10   1   5      578.78      595.46     10.41 o 
  -9   1   5     3424.71     3452.11     17.91 o 
  -8   1   5      912.97      888.95     19.25 o 
  -7   1   5     2001.03     1948.29     15.26 o 
  -6   1   5     1936.93     1976.62     17.44 o 
  -5   1   5     1950.86     2017.24     16.07 o 
  -4   1   5       10.35        1.71     10.82 o 
  -3   1   5      801.82      811.30     11.94 o 
  -2   1   5     1665.94     1801.99     15.58 o 
  -1   1   5     3709.67     3884.15     18.49 o 
   0   1   5     2146.73     2286.70     15.27 o 
   1   1   5      947.27      991.14     13.68 o 
   2   1   5     1090.22     1158.49     17.72 o 
   3   1   5     1920.19     2125.53     14.51 o 
   4   1   5     1678.87     1801.47     37.61 o 
   5   1   5     1165.41     1222.64     19.24 o 
   6   1   5      586.99      575.73     12.45 o 
   7   1   5       77.45       85.62     11.53 o 
   8   1   5     1784.14     1896.55     14.70 o 
   9   1   5      693.01      766.24     19.79 o 
  10   1   5      750.63      766.18     19.00 o 
  11   1   5      178.93      180.82     16.98 o 
  12   1   5     1009.99      935.61     32.13 o 
  13   1   5       70.97      102.17     21.00 o 
  14   1   5      811.43      733.96     25.79 o 
  15   1   5        8.08       -6.58     17.87 o 
  16   1   5      757.44      712.08     54.85 o 
  17   1   5      354.55      362.46     10.56 o 
  18   1   5      269.39      288.54     15.99 o 
  19   1   5      110.60       83.21      6.93 o 
  20   1   5       50.87       78.92     10.72 o 
  21   1   5        2.02        7.68     12.39 o 
  22   1   5      224.52      222.90     13.61 o 
  23   1   5       29.10       67.66      8.41 o 
  24   1   5      138.53      127.34     10.12 o 
  25   1   5        7.37       11.44     16.67 o 
 -29   2   5        0.27        6.94     21.57 o 
 -28   2   5      190.46      178.42     13.14 o 
 -27   2   5        0.84      -13.79     13.79 o 
 -26   2   5      735.50      778.46     25.29 o 
 -25   2   5       17.27       -4.65      9.13 o 
 -24   2   5      571.70      525.51     16.55 o 
 -23   2   5       14.93       29.72     12.91 o 
 -22   2   5      695.90      710.34     28.83 o 
 -21   2   5       32.02       37.09      8.27 o 
 -20   2   5     2150.20     1946.23     64.13 o 
 -19   2   5       26.84       41.33      7.59 o 
 -18   2   5      584.12      609.71     17.97 o 
 -17   2   5       30.50       35.94      9.93 o 
 -16   2   5      109.81      113.23     10.36 o 
 -15   2   5        2.12       20.88      7.76 o 
 -14   2   5     3273.85     3181.23     54.70 o 
 -13   2   5      396.03      388.12     15.49 o 
 -12   2   5     1235.43     1280.62     19.42 o 
 -11   2   5      368.75      360.20     13.24 o 
 -10   2   5     5130.83     5279.67    107.07 o 
  -9   2   5     1138.16     1104.47     13.71 o 
  -8   2   5     1676.97     1589.25     15.57 o 
  -7   2   5      528.58      506.39     12.04 o 
  -6   2   5     2940.53     3246.03     41.54 o 
  -5   2   5     1320.27     1309.30     16.88 o 
  -4   2   5      295.40      232.88     10.65 o 
  -3   2   5      926.38      899.68     14.61 o 
  -2   2   5     2202.93     2250.81     32.79 o 
  -1   2   5     1923.50     2000.39     14.89 o 
   0   2   5      750.93      764.88     19.16 o 
   1   2   5      524.10      468.31     20.42 o 
   2   2   5     4253.92     4462.16     27.97 o 
   3   2   5     2540.57     2566.70     24.95 o 
   4   2   5     1157.74     1143.16     18.18 o 
   5   2   5      533.58      531.86     12.57 o 
   6   2   5      363.25      322.79     11.50 o 
   7   2   5       33.47       34.97     16.24 o 
   8   2   5     1761.70     1830.06     36.28 o 
   9   2   5      728.60      779.50     28.50 o 
  10   2   5      841.88      900.57     36.41 o 
  11   2   5      531.19      575.82     16.83 o 
  12   2   5      645.36      656.30     17.61 o 
  13   2   5      433.66      382.02     11.78 o 
  14   2   5      988.35      905.36     29.13 o 
  15   2   5      346.66      324.39     14.41 o 
  16   2   5      566.25      553.96     18.10 o 
  17   2   5      523.01      517.66     21.79 o 
  18   2   5        0.74       17.41      9.99 o 
  19   2   5        7.11        8.49      7.31 o 
  20   2   5       50.10       43.96      7.56 o 
  21   2   5       63.67       29.96      7.39 o 
  22   2   5       21.72       30.24     17.36 o 
  23   2   5      223.48      186.89     14.91 o 
  24   2   5       65.86       74.56      7.97 o 
  25   2   5       70.26       83.49      9.06 o 
 -28   3   5        4.19       20.75      8.76 o 
 -27   3   5       34.02       45.60      8.75 o 
 -26   3   5        6.64       23.50      8.59 o 
 -25   3   5      650.67      708.13     16.23 o 
 -24   3   5       46.42       57.97      8.30 o 
 -23   3   5      401.12      401.28      8.91 o 
 -22   3   5      193.19      169.67      9.35 o 
 -21   3   5      731.30      715.51     25.25 o 
 -20   3   5       47.21       61.88     10.75 o 
 -19   3   5      466.60      500.75     16.62 o 
 -18   3   5       81.76       78.92     10.10 o 
 -17   3   5      769.02      728.06     17.77 o 
 -16   3   5       10.93       19.88      8.30 o 
 -15   3   5      275.10      248.89     13.45 o 
 -14   3   5      125.75      115.39      9.24 o 
 -13   3   5     3700.82     3574.65     72.22 o 
 -12   3   5      268.07      293.02      9.51 o 
 -11   3   5     3908.30     3910.55     54.38 o 
 -10   3   5      296.28      321.17     11.49 o 
  -9   3   5      166.61      130.93      9.52 o 
  -8   3   5      853.30      863.34     15.26 o 
  -7   3   5     3987.23     3885.78     50.29 o 
  -6   3   5      897.86      929.76     16.83 o 
  -5   3   5     4437.27     4345.64     33.63 o 
  -4   3   5      468.84      459.44     11.18 o 
  -3   3   5       13.69       -6.79     10.02 o 
  -2   3   5      968.26      953.94     13.08 o 
  -1   3   5      169.05      145.56     10.91 o 
   0   3   5      704.54      756.57     14.82 o 
   1   3   5     6647.71     6675.09     25.01 o 
   2   3   5     4735.79     4846.76     20.23 o 
   3   3   5       70.67       62.81     13.03 o 
   4   3   5      473.01      487.29     17.41 o 
   5   3   5      464.17      446.45     12.96 o 
   6   3   5      882.99      926.82     13.00 o 
   7   3   5      361.55      366.27     10.37 o 
   8   3   5     1540.81     1588.76     31.73 o 
   9   3   5      795.26      828.96     24.35 o 
  10   3   5      958.79      968.35     31.33 o 
  11   3   5      344.02      369.94     19.66 o 
  12   3   5      300.35      323.34     19.58 o 
  13   3   5      328.01      361.54     14.27 o 
  14   3   5     1611.31     1511.66     55.93 o 
  15   3   5      152.21      164.57      6.60 o 
  16   3   5      652.48      656.89     19.50 o 
  17   3   5       71.94       86.83     12.27 o 
  18   3   5       83.52       64.64      8.11 o 
  19   3   5       69.42       68.38      8.94 o 
  20   3   5      283.18      252.34     11.05 o 
  21   3   5        1.70       13.09     13.65 o 
  22   3   5       91.35       92.64      7.81 o 
  23   3   5       30.09       80.45     14.61 o 
  24   3   5      248.79      230.69     11.21 o 
 -27   4   5        7.51       50.82     11.42 o 
 -26   4   5       65.07       78.06      7.74 o 
 -25   4   5       65.64       70.91      8.10 o 
 -24   4   5      168.26      192.09      8.45 o 
 -23   4   5        9.33       16.91      9.72 o 
 -22   4   5      332.11      324.19     16.57 o 
 -21   4   5        9.60       27.75      9.30 o 
 -20   4   5       60.38       65.21      7.96 o 
 -19   4   5       81.76      100.27      8.11 o 
 -18   4   5       56.47       70.57      8.25 o 
 -17   4   5      173.78      181.86     11.67 o 
 -16   4   5       97.68       78.07      7.80 o 
 -15   4   5      401.10      411.13     17.11 o 
 -14   4   5       20.69       17.22      8.75 o 
 -13   4   5      546.59      507.86     22.51 o 
 -12   4   5      727.39      672.43     22.99 o 
 -11   4   5      228.95      202.59     15.63 o 
 -10   4   5      989.15      928.33     43.02 o 
  -9   4   5      405.31      375.03     20.23 o 
  -8   4   5     1290.65     1298.84     13.85 o 
  -7   4   5      546.39      515.30     25.15 o 
  -6   4   5      641.58      704.57     16.37 o 
  -5   4   5      847.11      893.82     16.82 o 
  -4   4   5     1241.83     1299.11     14.32 o 
  -3   4   5      113.12      118.57     20.75 o 
  -2   4   5      321.53      337.15     11.30 o 
  -1   4   5       68.42      111.17     23.55 o 
   0   4   5      528.76      556.86     12.75 o 
   1   4   5      185.50      176.35     13.00 o 
   2   4   5      472.74      509.16     13.69 o 
   3   4   5      678.05      616.42     21.49 o 
   4   4   5       49.48       73.07     12.36 o 
   5   4   5       44.60       43.94      8.01 o 
   6   4   5      134.09      149.46      9.97 o 
   7   4   5      419.21      433.04     15.46 o 
   8   4   5      407.79      447.14     14.34 o 
   9   4   5      161.75      181.77     13.33 o 
  10   4   5      205.87      209.71     11.53 o 
  11   4   5      190.59      206.03     19.31 o 
  12   4   5      154.78      168.74     13.15 o 
  13   4   5      165.19      177.08     12.90 o 
  14   4   5      190.30      191.78     11.62 o 
  15   4   5      385.30      369.08     13.37 o 
  16   4   5       65.67       92.01     16.76 o 
  17   4   5        1.16       25.64     10.20 o 
  18   4   5      175.38      173.27      9.13 o 
  19   4   5      178.76      153.65     11.58 o 
  20   4   5       28.85       28.23      7.51 o 
  21   4   5        0.29       22.82      9.09 o 
  22   4   5        3.39       26.40     15.76 o 
  23   4   5       13.85       14.43      9.13 o 
 -26   5   5       23.85       46.60      7.94 o 
 -25   5   5       37.24       44.45      7.95 o 
 -24   5   5       17.96       17.82      7.87 o 
 -23   5   5       15.22       37.52      9.25 o 
 -22   5   5        6.32       57.23     15.68 o 
 -21   5   5        1.19       29.19      9.53 o 
 -20   5   5        4.97       26.90      8.28 o 
 -19   5   5       41.49       20.95     12.57 o 
 -18   5   5        1.28        1.46     27.19 o 
 -17   5   5      367.41      384.01     15.71 o 
 -16   5   5       69.24       81.67     14.27 o 
 -15   5   5      106.30      104.99     21.82 o 
 -14   5   5      406.21      389.95     16.67 o 
 -13   5   5      427.81      402.28     14.02 o 
 -12   5   5       86.13      109.52     20.79 o 
 -11   5   5      255.60      258.13     20.12 o 
 -10   5   5       33.70       44.82     27.16 o 
  -9   5   5      147.82      159.11     28.63 o 
  -8   5   5        1.69       34.01     12.86 o 
  -7   5   5       41.58       61.44     13.15 o 
  -6   5   5        2.14        6.38      9.96 o 
  -5   5   5      131.04      185.64     13.10 o 
  -4   5   5      104.92      129.40     10.27 o 
  -3   5   5      323.97      346.57     10.41 o 
  -2   5   5      148.15      144.78     13.44 o 
  -1   5   5      741.71      723.75     17.49 o 
   0   5   5      786.84      792.55     27.08 o 
   1   5   5      571.33      623.95     11.31 o 
   2   5   5      187.84      229.91      9.35 o 
   3   5   5      794.77      787.31     18.37 o 
   4   5   5      276.61      268.13     11.54 o 
   5   5   5      437.40      440.90      8.93 o 
   6   5   5      353.51      350.99     10.00 o 
   7   5   5       54.93       66.81     10.05 o 
   8   5   5       93.49      109.89     16.74 o 
   9   5   5        8.69        5.01      7.94 o 
  10   5   5      180.30      202.52     11.76 o 
  11   5   5        0.15       -2.05      6.65 o 
  12   5   5      319.05      285.22     13.87 o 
  13   5   5        0.40        4.59      7.11 o 
  14   5   5       32.42       42.29      8.23 o 
  15   5   5       21.33       26.56     12.70 o 
  16   5   5      137.20      137.38      7.60 o 
  17   5   5      140.22      131.71      9.12 o 
  18   5   5        8.06       45.75     10.64 o 
  19   5   5       16.06       40.63     12.50 o 
  20   5   5       34.16       36.90      9.64 o 
  21   5   5       11.36       25.84      7.35 o 
  22   5   5       14.30        8.85      8.03 o 
 -25   6   5        0.56        1.60     21.22 o 
 -24   6   5       42.65       58.67      9.23 o 
 -23   6   5        0.20        3.57     19.23 o 
 -22   6   5      232.79      220.36     14.73 o 
 -21   6   5       11.78       -4.10     14.38 o 
 -20   6   5      204.57      201.02      9.20 o 
 -19   6   5        2.68        3.00     13.55 o 
 -18   6   5      359.76      351.05     15.98 o 
 -17   6   5       50.68       77.55      9.87 o 
 -16   6   5      454.56      433.80     15.14 o 
 -15   6   5      452.02      439.39     29.02 o 
 -14   6   5     1003.09      976.27     43.95 o 
 -13   6   5      344.14      331.49     10.19 o 
 -12   6   5     1120.47     1096.05     45.25 o 
 -11   6   5      718.60      690.16     44.98 o 
 -10   6   5      994.61      949.10     38.60 o 
  -9   6   5       19.22       32.71      8.45 o 
  -8   6   5      219.54      226.91     29.59 o 
  -7   6   5      363.56      358.72     17.38 o 
  -6   6   5      297.97      288.55     13.62 o 
  -5   6   5      285.06      296.45     14.64 o 
  -4   6   5      600.11      637.10     15.63 o 
  -3   6   5      284.26      285.46     12.96 o 
  -2   6   5      501.45      502.47     13.16 o 
  -1   6   5      172.55      193.75     10.38 o 
   0   6   5      268.59      284.67      9.56 o 
   1   6   5     3420.83     3396.75     52.57 o 
   2   6   5     3917.31     3806.60     55.28 o 
   3   6   5        8.36       -1.68      9.64 o 
   4   6   5       84.49       79.24      7.17 o 
   5   6   5      412.01      420.81     11.80 o 
   6   6   5      176.64      192.23     10.15 o 
   7   6   5      355.35      333.88      8.26 o 
   8   6   5       31.25       38.10     10.79 o 
   9   6   5      175.86      185.45     16.14 o 
  10   6   5       57.87       54.66     10.98 o 
  11   6   5      100.73      116.12      9.29 o 
  12   6   5       31.62       19.62      7.13 o 
  13   6   5      487.71      451.44     16.36 o 
  14   6   5      301.34      285.90      7.25 o 
  15   6   5      315.92      309.41     14.33 o 
  16   6   5      147.03      145.60      9.36 o 
  17   6   5      148.38      140.54     10.04 o 
  18   6   5      111.61      120.28     10.74 o 
  19   6   5       51.54       70.61     11.30 o 
  20   6   5       37.50       43.02      8.69 o 
  21   6   5      170.30      159.49      9.30 o 
 -23   7   5       84.08       90.57     10.69 o 
 -22   7   5        0.13        8.53     11.68 o 
 -21   7   5      237.29      250.86      9.22 o 
 -20   7   5       16.82       28.43     14.48 o 
 -19   7   5      233.77      223.55     24.97 o 
 -18   7   5        4.97       12.95     11.20 o 
 -17   7   5      433.80      431.05     11.89 o 
 -16   7   5      156.52      149.49     10.08 o 
 -15   7   5      209.79      222.92     16.52 o 
 -14   7   5       36.76       25.39     12.39 o 
 -13   7   5     1225.97     1184.58     59.65 o 
 -12   7   5      149.41      167.74     16.50 o 
 -11   7   5      920.26      879.59     21.07 o 
 -10   7   5      185.48      176.83     10.59 o 
  -9   7   5      186.50      204.48      9.73 o 
  -8   7   5        1.54        0.00      8.28 o 
  -7   7   5      237.33      228.11     32.28 o 
  -6   7   5       36.68       21.51     12.26 o 
  -5   7   5      272.86      271.11      9.40 o 
  -4   7   5      290.26      282.47     10.30 o 
  -3   7   5      159.70      171.23     10.01 o 
  -2   7   5       84.58      112.30     13.57 o 
  -1   7   5      479.91      492.60     13.91 o 
   0   7   5      983.60      999.97     30.13 o 
   1   7   5     2310.68     2288.88     49.33 o 
   2   7   5     1117.00     1113.59     19.94 o 
   3   7   5      712.74      765.23     14.61 o 
   4   7   5      220.38      238.81     15.84 o 
   5   7   5      506.80      510.51      8.75 o 
   6   7   5      421.97      432.78      9.66 o 
   7   7   5      123.83      115.04      9.89 o 
   8   7   5      197.18      192.80      8.70 o 
   9   7   5      134.23      158.69     10.65 o 
  10   7   5      169.45      170.34      7.82 o 
  11   7   5        7.68       23.28      7.16 o 
  12   7   5      194.68      198.18      7.18 o 
  13   7   5      223.21      191.38     11.61 o 
  14   7   5      263.46      248.52     12.22 o 
  15   7   5      154.49      132.86     10.89 o 
  16   7   5      227.20      243.62     24.27 o 
  17   7   5      193.35      200.01     14.54 o 
  18   7   5       47.70       26.63      9.92 o 
  19   7   5       20.65        9.09      9.57 o 
 -21   8   5       20.30       61.62     26.52 o 
 -20   8   5      178.33      183.13     18.79 o 
 -19   8   5       28.71       18.21     24.36 o 
 -18   8   5      100.39       73.99      9.58 o 
 -17   8   5        0.90       29.89     10.76 o 
 -16   8   5       59.26       51.73     14.54 o 
 -15   8   5      201.68      241.51     14.08 o 
 -14   8   5      705.88      701.07     31.87 o 
 -13   8   5       40.10       75.02     10.14 o 
 -12   8   5      352.66      347.44     33.14 o 
 -11   8   5      221.69      237.07     17.82 o 
 -10   8   5      505.61      448.43     26.82 o 
  -9   8   5      134.60      138.22     19.18 o 
  -8   8   5       95.09      114.98      8.68 o 
  -7   8   5       24.31       35.37     12.63 o 
  -6   8   5      300.54      304.09     11.38 o 
  -5   8   5       87.51      104.38     22.62 o 
  -4   8   5       51.23       73.87      9.20 o 
  -3   8   5       75.76       84.47      9.26 o 
  -2   8   5      424.50      409.81      9.98 o 
  -1   8   5      194.39      189.34      9.34 o 
   0   8   5      608.04      602.93     19.05 o 
   1   8   5      443.44      461.97     12.06 o 
   2   8   5      799.54      798.02     28.35 o 
   3   8   5      402.39      413.34     12.85 o 
   4   8   5      365.92      364.82      9.08 o 
   5   8   5      367.31      365.06     11.64 o 
   6   8   5       18.41       15.98      9.04 o 
   7   8   5       58.30       86.75      8.36 o 
   8   8   5       56.44       84.03      7.33 o 
   9   8   5      163.84      149.80      8.94 o 
  10   8   5       12.07       15.55      6.90 o 
  11   8   5      130.54      152.27     14.61 o 
  12   8   5       26.44       35.61      9.39 o 
  13   8   5      147.99      157.52      8.15 o 
  14   8   5       96.25      103.48      8.27 o 
  15   8   5      102.17      103.21      8.37 o 
  16   8   5      111.60       91.02     13.73 o 
  17   8   5      281.80      271.61     11.87 o 
 -18   9   5        3.04       -4.83     11.77 o 
 -17   9   5       27.85       48.37     22.07 o 
 -16   9   5       25.49       29.38      8.89 o 
 -15   9   5       55.49       62.65      9.42 o 
 -14   9   5        0.01       -9.32      9.32 o 
 -13   9   5       16.55       -4.68     11.16 o 
 -12   9   5       19.97       36.49     10.25 o 
 -11   9   5        1.63      -11.25     11.84 o 
 -10   9   5      104.82      108.82     17.27 o 
  -9   9   5        1.97       16.71     11.62 o 
  -8   9   5        2.28      -14.74     29.45 o 
  -7   9   5       11.36       -1.04     13.36 o 
  -6   9   5        0.05       20.21     13.68 o 
  -5   9   5       43.21       33.88      8.95 o 
  -4   9   5        4.55        3.31      9.30 o 
  -3   9   5        1.08       -7.81      9.52 o 
  -2   9   5       24.32       35.43      8.87 o 
  -1   9   5       23.13       31.85      7.86 o 
   0   9   5        3.35        6.98     11.91 o 
   1   9   5       21.98       48.39     14.24 o 
   2   9   5        9.69       25.33      8.04 o 
   3   9   5       15.16       17.67      7.79 o 
   4   9   5       28.61       40.36      7.81 o 
   5   9   5       22.22       35.90      7.86 o 
   6   9   5        1.44        4.51      7.51 o 
   7   9   5       24.56       62.74     12.24 o 
   8   9   5       42.22       62.77      7.67 o 
   9   9   5       18.95       24.32      9.01 o 
  10   9   5        0.58       -5.11      8.25 o 
  11   9   5       16.33       28.37      7.95 o 
  12   9   5        0.59       14.20      7.79 o 
  13   9   5        6.85       19.07      7.81 o 
  14   9   5        8.59       18.12      8.58 o 
 -14  10   5       46.88       40.71      9.75 o 
 -13  10   5       62.40       40.11     23.33 o 
 -12  10   5       51.63       70.10     23.08 o 
 -11  10   5       21.47       21.32      9.49 o 
 -10  10   5      175.55      208.37     16.99 o 
  -9  10   5       23.99       53.70     12.10 o 
  -8  10   5      108.00       87.88     26.30 o 
  -7  10   5      135.63      126.52     10.70 o 
  -6  10   5      204.88      186.38     17.57 o 
  -5  10   5       48.72       70.37     14.96 o 
  -4  10   5      116.13      109.50     12.37 o 
  -3  10   5      128.62      108.26     10.31 o 
  -2  10   5       35.79       67.68     10.97 o 
  -1  10   5      174.57      175.36     10.71 o 
   0  10   5        2.11       32.24     15.96 o 
   1  10   5       33.38       35.75     10.70 o 
   2  10   5       19.78       15.09      9.32 o 
   3  10   5       26.07       28.48      9.73 o 
   4  10   5       26.73       31.76      8.26 o 
   5  10   5        2.15       21.14      8.91 o 
   6  10   5       26.17       32.29      8.92 o 
   7  10   5       90.39       83.82      8.87 o 
   8  10   5       13.23       14.28      9.52 o 
   9  10   5      124.51      144.64      9.84 o 
  10  10   5       29.31       27.32      9.69 o 
  -8  11   5       32.97        5.83     11.10 o 
  -7  11   5      152.14      151.34     13.98 o 
  -6  11   5       55.67       86.06     23.78 o 
  -5  11   5      172.69      167.23     13.31 o 
  -4  11   5       20.93       12.62     19.16 o 
  -3  11   5       82.36      122.45     18.38 o 
  -2  11   5      201.34      193.62     11.33 o 
  -1  11   5      105.25      178.00     24.50 o 
   0  11   5       98.92      111.35      9.72 o 
   1  11   5       78.67       92.83     10.90 o 
   2  11   5       25.60       38.17      9.62 o 
   3  11   5      145.45      128.28     10.42 o 
   4  11   5       46.06       45.66     14.76 o 
 -28   0   6      574.88      548.95     16.72 o 
 -27   0   6       74.50       47.42     15.36 o 
 -26   0   6     1336.42     1216.86     19.04 o 
 -25   0   6       62.02       41.31     22.16 o 
 -24   0   6     1641.95     1564.66     70.26 o 
 -23   0   6      184.93      174.14     10.56 o 
 -22   0   6     1523.87     1421.17     37.93 o 
 -21   0   6      299.50      266.92     11.08 o 
 -20   0   6      843.05      841.77     22.07 o 
 -19   0   6       37.63       46.16     23.40 o 
 -18   0   6      452.91      451.57     26.71 o 
 -17   0   6       49.69       59.06     20.90 o 
 -16   0   6       84.29      104.19     12.26 o 
 -15   0   6     1166.31     1155.57     14.92 o 
 -14   0   6     7831.00     7909.31    250.77 o 
 -13   0   6      532.92      559.11     21.44 o 
 -12   0   6     1009.26     1069.67     16.51 o 
 -11   0   6     1049.16     1062.03     18.23 o 
 -10   0   6     2984.80     3070.05     63.09 o 
  -9   0   6     2749.77     2692.05     22.84 o 
  -8   0   6     5703.53     5506.88    119.68 o 
  -7   0   6     1901.35     1955.64     21.14 o 
  -6   0   6     4051.32     4289.53     42.75 o 
  -5   0   6     1024.89     1006.37     25.54 o 
  -4   0   6      114.81      209.72     14.00 o 
  -3   0   6     2506.21     2502.80     22.39 o 
  -2   0   6     9048.74     9453.02     83.47 o 
  -1   0   6     4676.09     4710.63     65.65 o 
   0   0   6     2274.76     2279.56     25.32 o 
   1   0   6     1144.91     1116.15     16.33 o 
   2   0   6     1085.47     1173.08     16.27 o 
   3   0   6     1864.97     1920.08     19.48 o 
   4   0   6      423.02      450.18     14.00 o 
   5   0   6      658.27      601.64     12.68 o 
   6   0   6       11.94       49.59     10.97 o 
   7   0   6      278.26      303.87     11.62 o 
   8   0   6     2096.78     2257.22     47.48 o 
   9   0   6     1434.06     1505.53     20.09 o 
  10   0   6        1.46       20.71     20.71 o 
  11   0   6      678.66      656.21     40.26 o 
  12   0   6      119.52       93.53     13.55 o 
  13   0   6     1199.99     1033.90     89.75 o 
  14   0   6      785.49      739.00     41.65 o 
  15   0   6      821.45      735.83     66.94 o 
  16   0   6      152.82      163.58     14.31 o 
  17   0   6      854.18      893.07     41.39 o 
  18   0   6       89.40      116.23     15.69 o 
  19   0   6      122.55      113.58     18.23 o 
  20   0   6      122.15       89.14     40.00 o 
  21   0   6      403.97      374.62     17.84 o 
  22   0   6        1.01       15.49     14.22 o 
  23   0   6      339.64      362.32     23.31 o 
  24   0   6        0.24       -3.86     30.52 o 
 -28   1   6        5.16       22.59     22.43 o 
 -27   1   6      288.23      285.46     22.14 o 
 -26   1   6       33.52       44.20      9.58 o 
 -25   1   6      550.91      556.34     31.07 o 
 -24   1   6       32.53       62.72     12.83 o 
 -23   1   6      323.53      314.91     12.35 o 
 -22   1   6       43.67       67.21      8.41 o 
 -21   1   6      323.84      325.97     13.31 o 
 -20   1   6       79.31      101.07      9.53 o 
 -19   1   6       21.76       12.35      8.00 o 
 -18   1   6       20.20       31.73      7.04 o 
 -17   1   6       20.63       18.22      7.30 o 
 -16   1   6        5.59        8.42      9.56 o 
 -15   1   6      148.43      148.32      8.47 o 
 -14   1   6      588.49      591.00      9.66 o 
 -13   1   6     2513.03     2428.70     32.38 o 
 -12   1   6      488.20      505.58     11.93 o 
 -11   1   6     1204.63     1179.85     22.96 o 
 -10   1   6      950.98      963.82     13.81 o 
  -9   1   6      581.07      547.37     12.40 o 
  -8   1   6      974.95      972.13     11.58 o 
  -7   1   6     1089.64     1045.41     12.54 o 
  -6   1   6     1588.95     1646.83     18.54 o 
  -5   1   6     2207.81     2134.33     14.50 o 
  -4   1   6      706.51      607.75     11.70 o 
  -3   1   6      555.87      562.52     12.49 o 
  -2   1   6     2576.90     2614.16     17.15 o 
  -1   1   6     1619.30     1715.41     12.40 o 
   0   1   6     1948.76     2026.01     17.59 o 
   1   1   6      672.69      684.02     11.36 o 
   2   1   6     2133.92     2180.96     22.73 o 
   3   1   6     1304.33     1337.76     11.12 o 
   4   1   6     1186.65     1234.83     17.49 o 
   5   1   6       10.89       31.45     13.35 o 
   6   1   6      396.21      427.12     11.31 o 
   7   1   6      106.18      124.05     16.49 o 
   8   1   6     1501.66     1587.07     28.74 o 
   9   1   6      290.33      297.57     21.49 o 
  10   1   6      716.80      737.82     21.57 o 
  11   1   6      327.99      329.79     12.51 o 
  12   1   6      754.83      748.13     35.60 o 
  13   1   6      334.23      362.83     14.01 o 
  14   1   6      936.95      858.87     32.07 o 
  15   1   6      326.05      298.75     16.51 o 
  16   1   6      612.30      547.79     32.22 o 
  17   1   6       29.84       32.86      8.61 o 
  18   1   6       81.65       84.61      8.80 o 
  19   1   6      272.06      270.17      9.36 o 
  20   1   6      228.20      215.81     14.65 o 
  21   1   6        3.22        0.53      7.54 o 
  22   1   6       83.83       76.27      8.60 o 
  23   1   6       31.76       35.50      7.10 o 
  24   1   6       25.02       59.63     12.11 o 
 -28   2   6       38.61       46.82      9.63 o 
 -27   2   6        0.29        5.53     10.04 o 
 -26   2   6      135.52      166.67      8.84 o 
 -25   2   6       47.33       67.13     12.34 o 
 -24   2   6      198.00      227.63      9.50 o 
 -23   2   6       17.16       26.83      7.64 o 
 -22   2   6      456.05      414.28     12.86 o 
 -21   2   6        2.43       20.50      7.73 o 
 -20   2   6       98.36      106.39      9.61 o 
 -19   2   6        1.66       15.25      8.30 o 
 -18   2   6        0.32       17.92      7.52 o 
 -17   2   6        0.25       -4.12     13.08 o 
 -16   2   6       14.46       33.03      7.43 o 
 -15   2   6      401.35      393.94      9.28 o 
 -14   2   6      122.62      136.12      7.94 o 
 -13   2   6      243.41      259.03     14.50 o 
 -12   2   6      211.20      238.78      9.79 o 
 -11   2   6       18.61       39.48     11.67 o 
 -10   2   6       70.26       92.03     17.10 o 
  -9   2   6      116.32      129.02     10.25 o 
  -8   2   6     2498.95     2517.66     25.11 o 
  -7   2   6      103.25      103.97     10.88 o 
  -6   2   6      162.25      189.98     10.64 o 
  -5   2   6        1.47        6.35      9.12 o 
  -4   2   6        1.14       -1.93     10.20 o 
  -3   2   6      671.48      709.04     11.85 o 
  -2   2   6      996.34     1005.95     11.50 o 
  -1   2   6      246.88      215.89     10.50 o 
   0   2   6       86.68       78.06     10.11 o 
   1   2   6      137.57      176.70      9.42 o 
   2   2   6        0.83       19.86      7.88 o 
   3   2   6      468.82      490.70     19.45 o 
   4   2   6       78.10       82.84      9.88 o 
   5   2   6      103.37      117.53     10.82 o 
   6   2   6       45.90       41.39     10.93 o 
   7   2   6       22.71       22.03     13.39 o 
   8   2   6       34.16       52.31      9.60 o 
   9   2   6       43.20       63.00      8.47 o 
  10   2   6       97.04       93.33      7.30 o 
  11   2   6        3.09       11.79     13.29 o 
  12   2   6       16.68       21.78     15.00 o 
  13   2   6       67.74       71.86     14.31 o 
  14   2   6      234.20      211.27      9.21 o 
  15   2   6      147.35      169.38     15.41 o 
  16   2   6        5.49        0.21     18.27 o 
  17   2   6       11.79       15.87      9.09 o 
  18   2   6        5.92        8.68     16.96 o 
  19   2   6      144.57      144.56     10.21 o 
  20   2   6       81.81       88.92     11.47 o 
  21   2   6        0.16       -7.60      7.60 o 
  22   2   6        7.88       21.69     10.19 o 
  23   2   6        3.01       19.13     14.59 o 
 -27   3   6       24.35       39.55      6.84 o 
 -26   3   6        0.80        8.46      7.02 o 
 -25   3   6       67.13      111.06     12.70 o 
 -24   3   6        1.92       -7.59     13.12 o 
 -23   3   6       38.42       44.41      8.30 o 
 -22   3   6        1.44        1.12      8.92 o 
 -21   3   6      142.45      120.06      8.49 o 
 -20   3   6       25.17       69.46     12.62 o 
 -19   3   6       92.91       76.92      7.47 o 
 -18   3   6       42.56       47.58      8.23 o 
 -17   3   6      199.72      194.48      9.63 o 
 -16   3   6       50.83       62.93      8.10 o 
 -15   3   6     2997.18     2940.66     78.74 o 
 -14   3   6      635.74      614.29     14.72 o 
 -13   3   6        5.76        9.46     11.09 o 
 -12   3   6       38.97       37.39      9.24 o 
 -11   3   6      718.18      735.18     18.02 o 
 -10   3   6       58.00       72.84     14.91 o 
  -9   3   6      227.00      227.17      9.72 o 
  -8   3   6       42.90       55.64     10.61 o 
  -7   3   6      273.36      277.84     12.13 o 
  -6   3   6        2.33       26.21     10.48 o 
  -5   3   6       55.45      107.32     24.80 o 
  -4   3   6      185.40      181.70     10.59 o 
  -3   3   6      430.54      459.77     11.19 o 
  -2   3   6      301.60      333.04     10.62 o 
  -1   3   6      575.88      529.00     11.14 o 
   0   3   6      234.35      235.25     11.81 o 
   1   3   6     1408.69     1393.99     15.41 o 
   2   3   6        9.78        0.94     25.21 o 
   3   3   6       64.05       72.83     11.09 o 
   4   3   6      197.95      213.51     27.54 o 
   5   3   6      779.33      757.77     13.67 o 
   6   3   6       56.85       69.55     25.57 o 
   7   3   6        8.66       29.63     10.74 o 
   8   3   6      280.33      292.64      9.83 o 
   9   3   6      142.51      126.62     10.27 o 
  10   3   6      150.85      149.21      9.09 o 
  11   3   6       12.02       28.29     10.00 o 
  12   3   6      245.53      215.47     16.84 o 
  13   3   6       75.57       79.08     16.86 o 
  14   3   6        3.92       16.20     18.99 o 
  15   3   6       55.13       70.15     20.78 o 
  16   3   6       77.31       86.08     15.31 o 
  17   3   6      100.27      108.51      8.00 o 
  18   3   6        2.31        3.43      7.52 o 
  19   3   6      256.97      257.78     16.04 o 
  20   3   6        1.94       12.78      9.04 o 
  21   3   6       68.08       89.91     18.09 o 
  22   3   6      117.78      122.19      9.19 o 
  23   3   6       16.26       36.14     16.30 o 
 -27   4   6       12.62       37.68     16.93 o 
 -26   4   6      489.97      540.61     30.50 o 
 -25   4   6       21.16       72.21     20.19 o 
 -24   4   6        7.42       -7.47      7.47 o 
 -23   4   6       19.67       31.85     11.14 o 
 -22   4   6      364.22      341.69     21.61 o 
 -21   4   6       24.44       36.80      7.44 o 
 -20   4   6      955.59      943.77     45.08 o 
 -19   4   6      163.56      163.47     11.54 o 
 -18   4   6      547.85      490.70     29.18 o 
 -17   4   6      493.25      482.80     19.95 o 
 -16   4   6      875.23      845.31     22.28 o 
 -15   4   6      558.72      500.52      9.80 o 
 -14   4   6     3440.48     3283.01     79.63 o 
 -13   4   6      910.91      904.45     14.26 o 
 -12   4   6      805.50      792.61     22.12 o 
 -11   4   6      712.24      710.30     20.93 o 
 -10   4   6      997.79      912.35     81.92 o 
  -9   4   6      239.25      257.13      9.28 o 
  -8   4   6      219.64      225.36     14.88 o 
  -7   4   6      448.73      440.39     13.29 o 
  -6   4   6      407.64      439.89     12.91 o 
  -5   4   6      856.69      890.42     13.38 o 
  -4   4   6      807.38      826.68     15.59 o 
  -3   4   6     1467.33     1510.87     14.82 o 
  -2   4   6      827.84      821.58     12.09 o 
  -1   4   6     1572.49     1532.84     14.58 o 
   0   4   6      999.24     1030.46     13.49 o 
   1   4   6     3116.60     3081.82     17.75 o 
   2   4   6     1752.84     1726.38     28.40 o 
   3   4   6      251.58      305.11     19.35 o 
   4   4   6      121.93      132.15      9.78 o 
   5   4   6      831.53      832.88     17.82 o 
   6   4   6      278.99      267.18     12.24 o 
   7   4   6      822.22      805.90     30.19 o 
   8   4   6      423.66      449.71     12.68 o 
   9   4   6      458.58      468.98     14.47 o 
  10   4   6      406.97      424.32      8.46 o 
  11   4   6      558.23      562.49     14.15 o 
  12   4   6      141.50      137.19      9.68 o 
  13   4   6      821.84      751.74     21.55 o 
  14   4   6       44.93       54.36      7.92 o 
  15   4   6      245.60      233.58      7.17 o 
  16   4   6       68.07      120.75     22.33 o 
  17   4   6       86.38      106.74      9.07 o 
  18   4   6      102.60       93.09     11.20 o 
  19   4   6       97.34      118.99     15.64 o 
  20   4   6        8.06       14.28     15.57 o 
  21   4   6      246.98      227.60      9.69 o 
  22   4   6       21.26       32.88     12.66 o 
 -26   5   6       17.75       34.97     21.70 o 
 -25   5   6      188.88      187.79     14.79 o 
 -24   5   6        1.22       14.65     16.71 o 
 -23   5   6       85.38      104.23     10.83 o 
 -22   5   6       68.82       63.34     10.26 o 
 -21   5   6      221.57      203.36      8.85 o 
 -20   5   6       29.56       39.21     12.87 o 
 -19   5   6      195.61      182.65     16.35 o 
 -18   5   6      135.04      129.50      9.25 o 
 -17   5   6      592.73      583.36     28.93 o 
 -16   5   6      289.64      289.37     16.71 o 
 -15   5   6      566.77      506.88     11.55 o 
 -14   5   6      806.04      820.94     45.86 o 
 -13   5   6     1228.27     1149.89     27.90 o 
 -12   5   6      592.43      584.17     26.79 o 
 -11   5   6     1238.54     1188.09     43.23 o 
 -10   5   6      291.44      266.97     29.86 o 
  -9   5   6       21.46        0.76     18.99 o 
  -8   5   6      406.39      436.23     11.89 o 
  -7   5   6      763.52      728.67     23.02 o 
  -6   5   6      713.73      725.26     32.87 o 
  -5   5   6      457.99      468.04     13.89 o 
  -4   5   6     1450.19     1434.77     30.00 o 
  -3   5   6      363.44      409.95     13.16 o 
  -2   5   6     1770.13     1787.40     24.45 o 
  -1   5   6      407.46      433.81     11.72 o 
   0   5   6     3550.05     3625.94     43.89 o 
   1   5   6     5138.01     5086.82     79.16 o 
   2   5   6     3899.81     3810.49     46.35 o 
   3   5   6      131.87      140.52     15.99 o 
   4   5   6      337.76      318.60      9.85 o 
   5   5   6      873.43      867.20     18.00 o 
   6   5   6     1489.27     1466.79     30.94 o 
   7   5   6      621.26      573.56     16.96 o 
   8   5   6      929.84      888.45     29.08 o 
   9   5   6      392.60      401.78      8.83 o 
  10   5   6      692.86      648.25     27.38 o 
  11   5   6      114.50      118.87      7.73 o 
  12   5   6      451.51      419.73     11.09 o 
  13   5   6      412.74      389.16     10.98 o 
  14   5   6      879.46      813.67     21.29 o 
  15   5   6        2.70       12.04      7.09 o 
  16   5   6      155.69      183.05     12.77 o 
  17   5   6        0.31       13.73     13.81 o 
  18   5   6       37.60       40.08      7.80 o 
  19   5   6       15.98       21.08     16.59 o 
  20   5   6      205.48      236.15     16.54 o 
  21   5   6       42.58       97.66     27.32 o 
 -24   6   6       31.29       27.92      9.56 o 
 -23   6   6        0.48       18.60     14.85 o 
 -22   6   6       87.75       66.76      9.76 o 
 -21   6   6       10.68       44.32     20.65 o 
 -20   6   6      131.15      121.83     11.62 o 
 -19   6   6       31.69       20.80      9.32 o 
 -18   6   6      118.11      122.55     20.26 o 
 -17   6   6       48.05       85.35     21.89 o 
 -16   6   6      398.37      396.10     12.90 o 
 -15   6   6       18.09       39.96     14.95 o 
 -14   6   6      805.38      825.42     19.67 o 
 -13   6   6      152.62      191.44     16.85 o 
 -12   6   6      578.27      602.14     19.04 o 
 -11   6   6        8.00        2.41     17.50 o 
 -10   6   6      370.66      374.41     22.59 o 
  -9   6   6       41.15       50.61     17.02 o 
  -8   6   6      160.26      192.91     10.33 o 
  -7   6   6      159.57      177.23     10.53 o 
  -6   6   6      294.83      344.19     16.43 o 
  -5   6   6       75.94       82.47     10.38 o 
  -4   6   6      200.85      177.74     12.48 o 
  -3   6   6       14.11        6.40     10.29 o 
  -2   6   6      140.08      138.37     11.08 o 
  -1   6   6       55.89       69.72      9.80 o 
   0   6   6      818.48      806.40     10.66 o 
   1   6   6      285.23      362.58     13.06 o 
   2   6   6       35.34       43.92      7.82 o 
   3   6   6       18.74       33.60      8.32 o 
   4   6   6       19.45       21.15     10.15 o 
   5   6   6        3.29       -6.63      8.32 o 
   6   6   6       88.13       71.66     11.23 o 
   7   6   6        3.04        2.15     12.98 o 
   8   6   6      134.01      154.66     15.41 o 
   9   6   6        3.40       -1.07     10.85 o 
  10   6   6       31.41       50.02      7.49 o 
  11   6   6        6.00       33.29      7.43 o 
  12   6   6       83.97       87.26      9.45 o 
  13   6   6      137.55      150.85      6.66 o 
  14   6   6        1.19       -0.50      7.05 o 
  15   6   6       34.51       54.15      8.35 o 
  16   6   6        1.37       26.46      9.85 o 
  17   6   6       13.14       24.20      8.54 o 
  18   6   6       51.04       72.28     10.02 o 
  19   6   6        3.04        9.65     13.91 o 
 -22   7   6        3.05       15.59     14.05 o 
 -21   7   6        5.88        7.57     11.97 o 
 -20   7   6       16.07       33.28      9.59 o 
 -19   7   6       23.10       10.29      9.71 o 
 -18   7   6        1.11       37.22     12.99 o 
 -17   7   6      188.65      179.18     10.83 o 
 -16   7   6        5.38       12.07     11.38 o 
 -15   7   6      102.48      105.50      9.66 o 
 -14   7   6      119.12      123.11      9.30 o 
 -13   7   6      162.80      154.62      9.56 o 
 -12   7   6       17.18       18.17      8.88 o 
 -11   7   6       45.59       73.76     15.88 o 
 -10   7   6      139.22      144.83     24.77 o 
  -9   7   6       29.09       44.57     10.12 o 
  -8   7   6       44.93       56.58      8.47 o 
  -7   7   6      137.91      135.10      9.49 o 
  -6   7   6       13.26       31.43     15.33 o 
  -5   7   6      170.82      234.07     12.35 o 
  -4   7   6        2.32       -2.18     19.65 o 
  -3   7   6       22.92       17.65      9.69 o 
  -2   7   6       79.40       89.28     14.36 o 
  -1   7   6       12.97       16.10      8.25 o 
   0   7   6       35.80       52.25      8.45 o 
   1   7   6       80.42       96.36      8.57 o 
   2   7   6      496.85      399.12      9.25 o 
   3   7   6       22.42       38.70      7.67 o 
   4   7   6       11.98       42.70      7.68 o 
   5   7   6        0.57       -1.03      6.99 o 
   6   7   6       13.90       18.32      8.93 o 
   7   7   6       18.09       19.63     11.15 o 
   8   7   6       15.43       22.51     11.22 o 
   9   7   6       20.07       14.17     15.47 o 
  10   7   6        2.55       21.47      8.86 o 
  11   7   6       23.48       45.74      8.46 o 
  12   7   6        8.32        5.48      8.57 o 
  13   7   6        4.65       -4.71      9.16 o 
  14   7   6        0.06       -7.48      7.48 o 
  15   7   6       18.66       17.84     12.78 o 
  16   7   6        9.71       18.22      8.05 o 
  17   7   6       17.14       24.80      8.25 o 
  18   7   6        7.35       33.21     21.85 o 
 -20   8   6       31.06       22.61      9.54 o 
 -19   8   6        1.40       -0.02      8.76 o 
 -18   8   6       96.25       55.36     10.85 o 
 -17   8   6       62.50       95.16     10.66 o 
 -16   8   6       23.54       40.67     10.20 o 
 -15   8   6       87.74       89.99     17.33 o 
 -14   8   6      104.63      107.12     17.12 o 
 -13   8   6       42.99       15.03     13.92 o 
 -12   8   6      139.61      159.40     10.59 o 
 -11   8   6      154.58      147.50     13.54 o 
 -10   8   6       85.09      108.19     11.07 o 
  -9   8   6      100.08      124.72     22.26 o 
  -8   8   6       70.11       90.33      9.45 o 
  -7   8   6      589.19      590.65     51.75 o 
  -6   8   6      173.96      210.99     15.70 o 
  -5   8   6      320.23      330.49     19.83 o 
  -4   8   6       99.35      101.22      9.59 o 
  -3   8   6      236.52      257.36     10.01 o 
  -2   8   6      126.28      137.36      8.55 o 
  -1   8   6      111.72      128.21      9.12 o 
   0   8   6       99.96      110.65      8.92 o 
   1   8   6      127.80      134.39     11.48 o 
   2   8   6      333.04      318.07     10.01 o 
   3   8   6        3.51        6.32      9.99 o 
   4   8   6       10.37       27.35      8.39 o 
   5   8   6      144.90      148.76      8.49 o 
   6   8   6        6.24       18.20     11.62 o 
   7   8   6      381.56      358.85     11.27 o 
   8   8   6       24.28       34.68     10.07 o 
   9   8   6      309.87      302.33      7.95 o 
  10   8   6       28.89       20.77     12.11 o 
  11   8   6      177.62      180.79      8.16 o 
  12   8   6       13.90       35.67      8.02 o 
  13   8   6      190.81      194.59     11.14 o 
  14   8   6      180.28      152.77      8.82 o 
  15   8   6       80.86      103.78      9.08 o 
 -17   9   6      132.80      122.10     15.68 o 
 -16   9   6      129.81      122.74     10.94 o 
 -15   9   6      327.02      308.72     10.40 o 
 -14   9   6       41.49       28.51     10.17 o 
 -13   9   6      332.67      293.55     30.82 o 
 -12   9   6       93.06       73.58     11.56 o 
 -11   9   6      262.27      221.33     16.25 o 
 -10   9   6      150.38      165.63     17.32 o 
  -9   9   6      185.77      198.32     12.17 o 
  -8   9   6      304.61      296.93     19.51 o 
  -7   9   6      309.35      311.49     11.88 o 
  -6   9   6      372.76      371.76     10.66 o 
  -5   9   6      270.50      326.12     41.72 o 
  -4   9   6      344.02      347.85     21.33 o 
  -3   9   6      260.19      253.88     16.61 o 
  -2   9   6      373.45      368.94     13.01 o 
  -1   9   6      422.19      403.03     10.52 o 
   0   9   6      268.44      260.02     10.76 o 
   1   9   6      457.27      425.95     12.21 o 
   2   9   6       28.82       35.17      8.46 o 
   3   9   6      101.28      119.81      7.64 o 
   4   9   6      225.02      210.04     13.78 o 
   5   9   6       47.00       60.19      8.55 o 
   6   9   6      153.67      153.28      8.71 o 
   7   9   6        3.91        9.18      8.49 o 
   8   9   6      449.49      448.51     16.25 o 
   9   9   6       30.69       33.29     11.71 o 
  10   9   6      269.95      252.19      8.75 o 
  11   9   6        1.24       10.01      8.39 o 
  12   9   6      301.96      277.69     20.97 o 
 -13  10   6       23.75       23.30     25.56 o 
 -12  10   6       40.47       48.63     24.53 o 
 -11  10   6       21.14       27.33     13.49 o 
 -10  10   6       67.47       67.68     12.38 o 
  -9  10   6       75.55       56.34     29.69 o 
  -8  10   6       56.44       61.17     10.76 o 
  -7  10   6      121.84      130.21     12.50 o 
  -6  10   6       90.91       88.39     10.74 o 
  -5  10   6      108.25      105.65     10.50 o 
  -4  10   6       56.54       75.86     15.27 o 
  -3  10   6       85.86       97.91     11.40 o 
  -2  10   6      230.93      232.36     26.30 o 
  -1  10   6      186.33      184.62      9.14 o 
   0  10   6      219.48      201.35     10.16 o 
   1  10   6        7.79       11.99      8.91 o 
   2  10   6       88.89       88.87      8.68 o 
   3  10   6       73.81       73.63     10.37 o 
   4  10   6       58.44       71.26     11.52 o 
   5  10   6       58.56       69.86      8.35 o 
   6  10   6        2.38       18.72      9.28 o 
   7  10   6       71.63       89.53      8.59 o 
   8  10   6       32.69       58.46     14.32 o 
 -27   1   7      169.76      188.52     22.38 o 
 -26   1   7       25.64       33.59     12.15 o 
 -25   1   7        2.01       20.94     11.63 o 
 -24   1   7       51.79       55.69     13.07 o 
 -23   1   7      182.45      202.12      8.89 o 
 -22   1   7       39.39       46.48      8.30 o 
 -21   1   7      311.28      274.74     15.89 o 
 -20   1   7      218.86      230.38      7.62 o 
 -19   1   7       24.54       30.30      7.26 o 
 -18   1   7      171.41      185.13      9.69 o 
 -17   1   7      276.80      274.16     13.26 o 
 -16   1   7      364.37      369.94     13.16 o 
 -15   1   7     2577.81     2546.98     43.71 o 
 -14   1   7      808.84      851.22     16.78 o 
 -13   1   7       26.58       56.78      9.15 o 
 -12   1   7      113.22      140.19     11.44 o 
 -11   1   7      608.57      629.06     11.46 o 
 -10   1   7      480.80      468.50     11.20 o 
  -9   1   7      474.01      496.41     11.21 o 
  -8   1   7      312.57      318.22     11.78 o 
  -7   1   7      265.93      290.09     15.73 o 
  -6   1   7     1133.26     1123.76     27.59 o 
  -5   1   7      149.68      153.74     11.63 o 
  -4   1   7      771.21      755.86     12.50 o 
  -3   1   7     1155.65     1182.96     17.85 o 
  -2   1   7     2891.87     3043.02     20.64 o 
  -1   1   7      546.88      508.35      9.66 o 
   0   1   7     1607.89     1597.99     17.43 o 
   1   1   7       56.55       72.22     11.17 o 
   2   1   7      813.12      800.69     11.13 o 
   3   1   7        1.16        8.89     13.32 o 
   4   1   7     1651.26     1688.68     22.06 o 
   5   1   7        2.75        1.92      9.95 o 
   6   1   7      524.04      492.22     13.92 o 
   7   1   7        4.58       14.10      9.53 o 
   8   1   7     1560.55     1580.40     22.23 o 
   9   1   7        1.35        6.09     14.55 o 
  10   1   7      666.43      683.58     21.08 o 
  11   1   7       10.98       35.25     14.67 o 
  12   1   7      834.18      801.14     14.42 o 
  13   1   7       54.39       45.59      9.32 o 
  14   1   7      184.40      150.66      8.17 o 
  15   1   7        4.43       -6.06      8.86 o 
  16   1   7      409.16      407.18     16.95 o 
  17   1   7        0.04       37.76     13.44 o 
  18   1   7       54.71       68.76     10.28 o 
  19   1   7        2.50        3.22      8.34 o 
  20   1   7      137.68      127.40     14.45 o 
  21   1   7        0.01       -0.01      7.18 o 
  22   1   7      199.97      198.32     18.54 o 
 -27   2   7       25.69       45.42     12.38 o 
 -26   2   7      507.00      441.85     22.15 o 
 -25   2   7        1.75       16.37      7.75 o 
 -24   2   7      146.63      120.78      7.43 o 
 -23   2   7       86.06       95.52     12.39 o 
 -22   2   7      365.01      357.73     10.09 o 
 -21   2   7      103.16      112.76      8.53 o 
 -20   2   7      362.12      386.34      8.59 o 
 -19   2   7      111.16      113.20     14.62 o 
 -18   2   7      480.52      449.35     16.75 o 
 -17   2   7      349.51      342.07      8.30 o 
 -16   2   7      577.82      580.48     18.23 o 
 -15   2   7     2041.15     1984.51     45.17 o 
 -14   2   7     3843.97     3877.56     53.61 o 
 -13   2   7       90.67       87.88      9.26 o 
 -12   2   7       61.41       78.44      9.95 o 
 -11   2   7      635.75      643.62     18.38 o 
 -10   2   7      227.53      216.77     10.31 o 
  -9   2   7      597.63      628.89     11.46 o 
  -8   2   7     1082.57     1144.49     16.95 o 
  -7   2   7      647.71      706.49     12.92 o 
  -6   2   7      914.94      905.01     14.57 o 
  -5   2   7      564.22      545.60     12.17 o 
  -4   2   7      492.01      443.41      9.95 o 
  -3   2   7     2719.54     2742.38     14.86 o 
  -2   2   7     4118.09     4215.20     45.19 o 
  -1   2   7     1893.03     1941.91     17.15 o 
   0   2   7     1620.00     1622.51     20.69 o 
   1   2   7     1009.30     1053.51     12.75 o 
   2   2   7      361.72      371.82     17.71 o 
   3   2   7       95.79       87.95      9.95 o 
   4   2   7      524.71      519.00     13.39 o 
   5   2   7      548.89      555.04     15.69 o 
   6   2   7      150.91      143.64     10.88 o 
   7   2   7      486.41      509.25     26.32 o 
   8   2   7      870.78      859.27     14.38 o 
   9   2   7      438.00      466.07     11.03 o 
  10   2   7      181.87      176.95      8.43 o 
  11   2   7      466.05      493.04     17.57 o 
  12   2   7      278.52      252.57      8.22 o 
  13   2   7      642.72      590.93     22.59 o 
  14   2   7      133.66       94.80     13.68 o 
  15   2   7      129.46      120.82     22.00 o 
  16   2   7       97.99      127.85     19.97 o 
  17   2   7      173.82      144.30     13.47 o 
  18   2   7        5.20        7.05     20.60 o 
  19   2   7       98.67      114.38     13.23 o 
  20   2   7       64.24       25.77      7.95 o 
  21   2   7      294.02      271.99      9.02 o 
  22   2   7        3.50        6.00     12.80 o 
 -26   3   7       96.20      113.56      9.81 o 
 -25   3   7      162.05      185.16     25.50 o 
 -24   3   7        0.64       23.08     11.00 o 
 -23   3   7      183.92      181.13      8.84 o 
 -22   3   7      101.35      145.27     23.59 o 
 -21   3   7       79.45       99.17      7.93 o 
 -20   3   7      181.62      191.71     10.65 o 
 -19   3   7      183.49      193.87     16.54 o 
 -18   3   7      218.62      258.90     18.99 o 
 -17   3   7      952.43      963.79     16.99 o 
 -16   3   7      344.40      335.24     12.96 o 
 -15   3   7      881.50      868.55     21.83 o 
 -14   3   7     1190.63     1180.34     28.58 o 
 -13   3   7      773.81      788.38     14.34 o 
 -12   3   7      241.31      253.60      8.39 o 
 -11   3   7      665.89      650.99     11.78 o 
 -10   3   7      165.10      180.13     12.00 o 
  -9   3   7       17.22       40.09     13.04 o 
  -8   3   7      371.15      345.57     10.67 o 
  -7   3   7      487.66      467.28     11.97 o 
  -6   3   7      720.71      716.02     16.45 o 
  -5   3   7      660.02      629.88     23.64 o 
  -4   3   7     1978.79     2006.05     29.20 o 
  -3   3   7     1425.58     1462.79     14.76 o 
  -2   3   7     2183.57     2220.57     19.49 o 
  -1   3   7      745.07      718.65     14.26 o 
   0   3   7     2938.18     2915.91     44.52 o 
   1   3   7     1284.04     1330.47     12.71 o 
   2   3   7     1191.67     1268.44     18.16 o 
   3   3   7       76.48       73.30     11.06 o 
   4   3   7      297.64      324.73     11.43 o 
   5   3   7       60.47       57.23     23.56 o 
   6   3   7     1048.51     1047.08     13.41 o 
   7   3   7      231.04      255.97     12.07 o 
   8   3   7      557.77      541.43     14.03 o 
   9   3   7        6.18       12.92     16.77 o 
  10   3   7      706.08      687.24     32.55 o 
  11   3   7       32.59       66.48     18.71 o 
  12   3   7      838.74      859.00     20.13 o 
  13   3   7      171.73      176.26     15.30 o 
  14   3   7      546.88      522.36     25.02 o 
  15   3   7        4.33       13.51      9.30 o 
  16   3   7      209.80      196.89      7.38 o 
  17   3   7       23.46       11.36      9.19 o 
  18   3   7      140.36      135.08     16.45 o 
  19   3   7      100.58      125.21      8.56 o 
  20   3   7      360.61      367.65     18.30 o 
  21   3   7        0.26       15.58      9.50 o 
 -26   4   7       86.51       92.54      9.46 o 
 -25   4   7       33.81       44.79      8.49 o 
 -24   4   7        1.59        9.31      7.65 o 
 -23   4   7        1.89       -0.76      9.49 o 
 -22   4   7      103.09      121.25     10.24 o 
 -21   4   7       15.50       19.48      7.25 o 
 -20   4   7        1.29       22.26      9.55 o 
 -19   4   7       93.91       92.12      8.00 o 
 -18   4   7      151.85      163.34      8.60 o 
 -17   4   7      167.34      163.65      9.55 o 
 -16   4   7      236.25      227.12     10.11 o 
 -15   4   7      137.19      109.79      8.89 o 
 -14   4   7      582.88      570.16     18.40 o 
 -13   4   7      376.32      364.96      9.69 o 
 -12   4   7      104.88      130.09      8.39 o 
 -11   4   7       72.23       71.11      9.02 o 
 -10   4   7       12.22       17.85      9.06 o 
  -9   4   7       78.60       77.79      9.11 o 
  -8   4   7      253.41      285.24     10.99 o 
  -7   4   7      166.44      155.94     11.88 o 
  -6   4   7       37.82       46.14     10.98 o 
  -5   4   7      138.21      148.18     16.94 o 
  -4   4   7      185.28      196.11     36.38 o 
  -3   4   7      325.63      363.92     30.49 o 
  -2   4   7      362.47      366.50     11.62 o 
  -1   4   7      675.62      734.14     26.58 o 
   0   4   7      533.22      554.06     13.62 o 
   1   4   7     2792.77     2812.16     32.68 o 
   2   4   7        0.76       23.60     12.15 o 
   3   4   7      213.68      216.86     10.80 o 
   4   4   7        6.94        4.32     12.38 o 
   5   4   7      465.94      464.88     24.41 o 
   6   4   7       24.12       81.46     13.13 o 
   7   4   7      218.02      248.66     32.80 o 
   8   4   7        1.23       29.43     11.18 o 
   9   4   7       16.77       65.11      9.86 o 
  10   4   7        1.79       21.28     13.31 o 
  11   4   7       77.46       83.21      7.43 o 
  12   4   7       32.68       47.25      8.63 o 
  13   4   7      464.30      419.57     15.68 o 
  14   4   7       42.77       55.40      6.70 o 
  15   4   7       31.60       62.23     16.86 o 
  16   4   7        2.42        9.56      8.56 o 
  17   4   7        4.46       20.63      8.26 o 
  18   4   7       19.77       18.31     15.59 o 
  19   4   7       50.18       47.78     12.39 o 
  20   4   7        2.40      -10.91     13.37 o 
 -24   5   7       16.39       45.09      9.68 o 
 -23   5   7       90.86       92.44     11.57 o 
 -22   5   7       19.63       22.23      9.33 o 
 -21   5   7       48.73       53.95     19.03 o 
 -20   5   7        2.71       32.04     16.83 o 
 -19   5   7       20.03       35.93     13.67 o 
 -18   5   7       62.78       99.46     16.92 o 
 -17   5   7       76.46       68.04     12.21 o 
 -16   5   7        0.21        2.63     16.25 o 
 -15   5   7       14.69        8.11      9.97 o 
 -14   5   7        6.04       -4.13      9.02 o 
 -13   5   7       79.43       88.62     11.90 o 
 -12   5   7       53.17       81.37     19.90 o 
 -11   5   7      300.40      320.60      9.58 o 
 -10   5   7       30.06       35.23      8.55 o 
  -9   5   7       52.07       25.66     16.70 o 
  -8   5   7      865.45      811.00     24.09 o 
  -7   5   7      367.99      356.54     11.48 o 
  -6   5   7      197.19      214.20      9.42 o 
  -5   5   7      121.78      134.98     11.67 o 
  -4   5   7       84.08       80.80     12.69 o 
  -3   5   7        1.40       -2.24     22.55 o 
  -2   5   7      215.99      215.66     13.17 o 
  -1   5   7        2.66       41.72     10.54 o 
   0   5   7       25.43       44.73     21.02 o 
   1   5   7      246.93      262.52      9.47 o 
   2   5   7        1.04       23.73      9.09 o 
   3   5   7       33.56       27.56      8.26 o 
   4   5   7      719.26      668.72     23.43 o 
   5   5   7       97.55      115.67      8.43 o 
   6   5   7      348.09      361.65      8.34 o 
   7   5   7       38.38       45.71     10.52 o 
   8   5   7      432.43      409.94     10.45 o 
   9   5   7       75.86       91.58     12.87 o 
  10   5   7      134.24      108.84      9.44 o 
  11   5   7        0.55       12.17     11.08 o 
  12   5   7       37.92       36.61      8.10 o 
  13   5   7        0.17       17.05      8.39 o 
  14   5   7        2.88       12.07     12.11 o 
  15   5   7        9.32       34.13     14.09 o 
  16   5   7        0.39       -6.47      9.89 o 
  17   5   7        0.93       40.25      8.35 o 
  18   5   7        0.47      -10.93     10.93 o 
  19   5   7       56.58       47.48      9.49 o 
 -23   6   7       55.97       54.66     15.68 o 
 -22   6   7      241.52      249.66     22.71 o 
 -21   6   7       28.31       33.23      9.00 o 
 -20   6   7      122.08      126.12     15.74 o 
 -19   6   7       89.57      103.70     20.96 o 
 -18   6   7      278.05      250.16     15.54 o 
 -17   6   7      369.98      354.40     27.05 o 
 -16   6   7      154.44      166.90      9.11 o 
 -15   6   7        7.74        0.00     11.70 o 
 -14   6   7      474.21      475.59     11.36 o 
 -13   6   7      564.26      585.17     14.90 o 
 -12   6   7      352.22      333.63     26.64 o 
 -11   6   7      201.26      231.87      9.27 o 
 -10   6   7      163.62      164.68     26.17 o 
  -9   6   7      367.43      343.57     12.73 o 
  -8   6   7      564.44      534.73     31.83 o 
  -7   6   7      868.47      890.99     23.24 o 
  -6   6   7      221.61      257.73     33.80 o 
  -5   6   7      495.66      557.54     19.69 o 
  -4   6   7      154.78      169.60     14.63 o 
  -3   6   7      202.62      208.18      9.97 o 
  -2   6   7       86.37      103.00      9.94 o 
  -1   6   7      219.63      237.29     14.99 o 
   0   6   7      177.43      172.95     10.50 o 
   1   6   7      130.90      123.20     10.46 o 
   2   6   7        7.72        2.94      7.72 o 
   3   6   7       90.07       97.92      8.08 o 
   4   6   7       58.04       45.88      7.33 o 
   5   6   7      567.67      576.41     14.13 o 
   6   6   7      118.32      127.23     15.03 o 
   7   6   7     1078.12     1080.69     31.91 o 
   8   6   7      217.74      233.57     12.32 o 
   9   6   7      460.13      460.25     11.62 o 
  10   6   7       54.54       40.57      8.68 o 
  11   6   7      350.55      347.90     19.77 o 
  12   6   7       39.07       48.39     12.05 o 
  13   6   7      217.66      218.73      8.15 o 
  14   6   7        2.86       -5.05     14.83 o 
  15   6   7      114.08      134.14     16.32 o 
  16   6   7        2.31        2.52     13.33 o 
  17   6   7        2.37       29.69     15.78 o 
  18   6   7       62.48       80.55     20.58 o 
 -21   7   7      162.91      135.48      9.40 o 
 -20   7   7        0.86       -1.92     17.16 o 
 -19   7   7       87.76       93.53     12.07 o 
 -18   7   7      102.45      112.28      9.87 o 
 -17   7   7      195.83      205.61     18.33 o 
 -16   7   7      111.07      155.56     11.55 o 
 -15   7   7      362.10      343.02     23.06 o 
 -14   7   7      100.16      104.60      9.35 o 
 -13   7   7      238.78      233.29     20.16 o 
 -12   7   7      275.93      249.73      9.63 o 
 -11   7   7      309.58      294.71     17.98 o 
 -10   7   7      157.26      186.07      8.71 o 
  -9   7   7      129.15      140.71     15.11 o 
  -8   7   7      692.50      680.29     39.78 o 
  -7   7   7      704.48      634.63     33.15 o 
  -6   7   7      586.40      599.02     33.11 o 
  -5   7   7      276.97      270.70     18.08 o 
  -4   7   7      388.90      374.29     12.02 o 
  -3   7   7      303.64      348.89     10.91 o 
  -2   7   7      525.34      553.67     14.17 o 
  -1   7   7      266.30      271.10      9.29 o 
   0   7   7      279.54      254.86     11.93 o 
   1   7   7      498.18      413.80     14.18 o 
   2   7   7       61.20       76.09     12.30 o 
   3   7   7        2.53       10.32      9.00 o 
   4   7   7      276.24      291.37     18.15 o 
   5   7   7      314.48      297.52      8.72 o 
   6   7   7      431.75      433.71     14.42 o 
   7   7   7      253.97      231.40      7.59 o 
   8   7   7      688.32      723.46     37.35 o 
   9   7   7      139.36      133.52     11.68 o 
  10   7   7      230.00      201.35      8.27 o 
  11   7   7       29.28       63.16      7.30 o 
  12   7   7      182.55      184.50      8.74 o 
  13   7   7       49.96       51.45      8.56 o 
  14   7   7      127.33      118.66     13.75 o 
  15   7   7        2.68       17.52      7.21 o 
  16   7   7        1.63        9.91     15.37 o 
 -19   8   7        4.87      -21.36     21.36 o 
 -18   8   7       44.17       60.74     14.21 o 
 -17   8   7       76.39       51.42     18.10 o 
 -16   8   7      191.84      165.96      9.59 o 
 -15   8   7       58.94       63.47      9.99 o 
 -14   8   7      205.50      223.08     21.59 o 
 -13   8   7      171.04      164.54     12.70 o 
 -12   8   7       71.09       72.24     16.99 o 
 -11   8   7       68.01       88.97     22.52 o 
 -10   8   7      120.27      130.45     14.18 o 
  -9   8   7      175.34      207.77     24.73 o 
  -8   8   7      195.64      194.78      9.58 o 
  -7   8   7      276.14      277.10     15.76 o 
  -6   8   7      137.57      159.09      9.39 o 
  -5   8   7      189.23      172.44      9.15 o 
  -4   8   7       73.34       68.89      9.47 o 
  -3   8   7      211.99      203.69      9.56 o 
  -2   8   7      113.31      135.35      8.01 o 
  -1   8   7      469.54      459.21     11.42 o 
   0   8   7      122.14      141.65     13.24 o 
   1   8   7        6.95       10.92      8.52 o 
   2   8   7       25.40       -6.09      7.88 o 
   3   8   7      344.49      341.44     14.36 o 
   4   8   7      121.00      162.60     21.70 o 
   5   8   7      125.50      141.97     13.42 o 
   6   8   7       57.83       44.84      8.11 o 
   7   8   7      335.15      352.18     18.72 o 
   8   8   7       98.60      120.37     21.77 o 
   9   8   7      396.98      397.79     13.02 o 
  10   8   7       11.93        5.91     21.70 o 
  11   8   7      157.94      154.35     10.45 o 
  12   8   7       42.60       25.80     11.88 o 
  13   8   7       67.21       71.79      7.42 o 
 -15   9   7       43.66       50.85     10.69 o 
 -14   9   7       60.01       75.01     12.29 o 
 -13   9   7       14.45       14.97      9.48 o 
 -12   9   7        2.08       47.21     16.33 o 
 -11   9   7        0.14       19.67     10.46 o 
 -10   9   7        2.82       -1.04     15.37 o 
  -9   9   7        9.46       39.47      8.87 o 
  -8   9   7        0.55       10.96     10.68 o 
  -7   9   7        0.17        0.66      9.60 o 
  -6   9   7        4.63        1.39     10.79 o 
  -5   9   7        7.38       14.37      9.63 o 
  -4   9   7       26.46       25.68      9.27 o 
  -3   9   7        0.15        3.15      9.58 o 
  -2   9   7       26.56       33.18      9.46 o 
  -1   9   7        4.78        9.21      9.42 o 
   0   9   7       30.50       46.13      9.11 o 
   1   9   7       85.38      129.40     15.20 o 
   2   9   7        0.52        4.99      7.66 o 
   3   9   7        0.38       19.25      8.71 o 
   4   9   7        1.38       -4.07      7.83 o 
   5   9   7        1.08       -0.62     20.30 o 
   6   9   7       10.56       -7.04     12.76 o 
   7   9   7       17.99       22.23      8.60 o 
   8   9   7       64.51       92.21      9.74 o 
   9   9   7        0.19        3.23      8.97 o 
  10   9   7       31.29       22.89     14.69 o 
  -9  10   7       55.43       41.21     12.25 o 
  -8  10   7        4.97        1.55     16.68 o 
  -7  10   7       37.36       14.80     11.72 o 
  -6  10   7       23.13       24.37     11.43 o 
  -5  10   7       61.33       73.17     16.31 o 
  -4  10   7        0.83       14.24      9.51 o 
  -3  10   7      127.08      159.34     21.91 o 
  -2  10   7       24.83       24.51     10.68 o 
  -1  10   7       37.20       43.09     10.08 o 
   0  10   7       18.87       18.01      9.82 o 
   1  10   7       90.01      103.86     12.46 o 
   2  10   7       13.21       15.41      8.03 o 
   3  10   7       79.39      112.25     17.30 o 
   4  10   7        0.23       10.71     10.11 o 
 -27   0   8       53.25       50.22     21.79 o 
 -26   0   8      129.14      125.40     10.19 o 
 -25   0   8        7.25       25.84     10.42 o 
 -24   0   8      163.50      158.95     16.29 o 
 -23   0   8      243.41      274.05     12.29 o 
 -22   0   8      520.64      513.34     11.60 o 
 -21   0   8      499.10      518.39     17.56 o 
 -20   0   8     1450.43     1432.01     28.43 o 
 -19   0   8      407.40      402.63     11.23 o 
 -18   0   8     1409.29     1369.43     39.11 o 
 -17   0   8      864.12      851.81     24.31 o 
 -16   0   8     1292.04     1351.61     55.15 o 
 -15   0   8     2575.47     2546.61    100.33 o 
 -14   0   8      972.43     1017.73     47.21 o 
 -13   0   8       50.87       78.62     15.11 o 
 -12   0   8      110.81      130.13     44.54 o 
 -11   0   8      535.46      581.98     16.47 o 
 -10   0   8       41.04       67.57     15.34 o 
  -9   0   8      896.59      940.33     25.03 o 
  -8   0   8      266.18      237.10     16.33 o 
  -7   0   8      889.94      876.85     17.63 o 
  -6   0   8     1368.34     1300.06     18.74 o 
  -5   0   8     1626.68     1584.01     59.17 o 
  -4   0   8     1743.02     1726.54     44.35 o 
  -3   0   8     4990.01     5021.85     25.37 o 
  -2   0   8     1233.03     1246.57     23.70 o 
  -1   0   8     1471.69     1457.42     18.61 o 
   0   0   8      504.46      508.02     16.73 o 
   1   0   8      289.20      280.28     37.47 o 
   2   0   8        2.74       15.49     11.18 o 
   3   0   8      861.94      850.38     17.87 o 
   4   0   8       21.83       65.78     14.03 o 
   5   0   8      593.19      589.05     19.88 o 
   6   0   8       20.77       -5.88     32.11 o 
   7   0   8     1015.57      994.98     46.45 o 
   8   0   8        3.97       48.71     11.99 o 
   9   0   8      851.33      873.31     74.27 o 
  10   0   8        6.49      -18.43     20.19 o 
  11   0   8      929.78      889.54     22.13 o 
  12   0   8        1.38        5.49     16.31 o 
  13   0   8      473.04      455.24     12.70 o 
  14   0   8      172.23      193.42     41.51 o 
  15   0   8      218.51      178.67     45.32 o 
  16   0   8        0.52        5.57     17.64 o 
  17   0   8      443.24      390.45     26.67 o 
  18   0   8        0.53       28.06     25.82 o 
  19   0   8      337.93      345.95     27.95 o 
  20   0   8       13.13       61.34     56.48 o 
 -27   1   8       15.49        7.35     21.02 o 
 -26   1   8       19.69       40.49      9.70 o 
 -25   1   8       20.87       76.02     12.88 o 
 -24   1   8       35.49       23.30      7.44 o 
 -23   1   8      228.58      237.70      8.86 o 
 -22   1   8      131.34      144.99     14.63 o 
 -21   1   8      189.50      188.70      7.07 o 
 -20   1   8      277.60      290.49      7.44 o 
 -19   1   8      628.41      591.21     14.53 o 
 -18   1   8      548.28      526.22      8.94 o 
 -17   1   8      605.07      614.79     23.56 o 
 -16   1   8      691.50      692.91     27.69 o 
 -15   1   8     2025.41     2069.18     23.27 o 
 -14   1   8      557.42      568.10     20.45 o 
 -13   1   8     1303.46     1388.80     36.58 o 
 -12   1   8       16.35       22.56     13.21 o 
 -11   1   8      173.45      185.13      9.81 o 
 -10   1   8      300.15      317.24     11.31 o 
  -9   1   8       58.59       65.55      9.94 o 
  -8   1   8      898.71      914.94     10.83 o 
  -7   1   8      141.84      167.65     11.37 o 
  -6   1   8     1484.16     1507.69     26.57 o 
  -5   1   8      491.76      502.35     14.62 o 
  -4   1   8     2665.09     2637.70     17.89 o 
  -3   1   8     3345.29     3476.98     16.49 o 
  -2   1   8     3698.59     3733.14     26.71 o 
  -1   1   8      180.04      198.60     12.51 o 
   0   1   8     1546.13     1559.11     15.56 o 
   1   1   8      522.77      547.81     18.16 o 
   2   1   8      348.69      331.96      8.82 o 
   3   1   8       85.30      114.15     15.52 o 
   4   1   8     1016.93     1066.20     22.69 o 
   5   1   8      502.74      508.94     10.95 o 
   6   1   8      723.31      717.59     18.06 o 
   7   1   8      183.39      232.90     13.66 o 
   8   1   8      598.14      621.50     11.44 o 
   9   1   8        0.29       15.38     15.23 o 
  10   1   8      409.53      424.88     10.75 o 
  11   1   8      112.75      127.84      9.19 o 
  12   1   8      531.59      490.12     29.70 o 
  13   1   8      129.29      152.50     18.14 o 
  14   1   8       35.75       61.62     12.41 o 
  15   1   8       25.45       -1.75     25.22 o 
  16   1   8      107.78      124.54     13.20 o 
  17   1   8       31.76       45.16      8.95 o 
  18   1   8      104.05      117.66      9.43 o 
  19   1   8       20.71       20.37      9.87 o 
  20   1   8      183.00      179.45      9.00 o 
 -26   2   8       13.99       35.83      8.11 o 
 -25   2   8        5.84        2.15     10.06 o 
 -24   2   8       30.84       66.48      8.47 o 
 -23   2   8        0.05        7.78      9.78 o 
 -22   2   8      189.38      203.78      9.08 o 
 -21   2   8        1.91       -1.79      7.20 o 
 -20   2   8      384.96      356.51     11.35 o 
 -19   2   8       86.16      102.91      7.83 o 
 -18   2   8      266.98      281.45     12.47 o 
 -17   2   8       63.23       72.84      9.05 o 
 -16   2   8      156.20      187.99      8.54 o 
 -15   2   8       66.63       72.29      8.46 o 
 -14   2   8      111.65      140.44      8.11 o 
 -13   2   8       15.41       41.12     18.27 o 
 -12   2   8      152.96      161.78     17.48 o 
 -11   2   8      282.89      268.96     10.71 o 
 -10   2   8       85.18      104.27      9.51 o 
  -9   2   8      484.87      468.53     10.50 o 
  -8   2   8        0.13       22.23     10.75 o 
  -7   2   8        0.22       19.59     10.78 o 
  -6   2   8      123.65      116.11      9.19 o 
  -5   2   8      119.49      127.45      9.93 o 
  -4   2   8      581.57      577.92     11.69 o 
  -3   2   8       40.96       61.92     15.42 o 
  -2   2   8        6.35        2.92     13.57 o 
  -1   2   8       67.24       84.83     11.89 o 
   0   2   8      185.52      212.36     12.14 o 
   1   2   8      351.22      359.64     10.47 o 
   2   2   8        0.87        5.17      9.31 o 
   3   2   8      551.79      561.86     15.80 o 
   4   2   8      136.31      118.84      9.37 o 
   5   2   8       31.41       86.52     11.59 o 
   6   2   8       58.98       54.61      8.34 o 
   7   2   8        5.44        0.21     14.61 o 
   8   2   8       98.59      107.31     20.99 o 
   9   2   8       15.19       24.35     11.65 o 
  10   2   8       23.18       25.79      8.11 o 
  11   2   8       32.22       48.06     18.81 o 
  12   2   8        0.16        1.08      8.60 o 
  13   2   8       61.21       75.69     11.56 o 
  14   2   8       17.03       52.95     19.21 o 
  15   2   8        5.21       -0.75     18.60 o 
  16   2   8        0.08        3.25      7.56 o 
  17   2   8        0.09       16.85     12.96 o 
  18   2   8       33.54       41.99      8.98 o 
  19   2   8       63.83       83.64     18.45 o 
  20   2   8       14.95        0.10     12.07 o 
 -25   3   8        6.87        4.68     12.66 o 
 -24   3   8       34.94       54.81     11.46 o 
 -23   3   8      118.01      143.36     12.51 o 
 -22   3   8        0.30       -7.69      8.72 o 
 -21   3   8       45.15       62.94      8.68 o 
 -20   3   8       15.85        4.75      8.48 o 
 -19   3   8       28.92       29.71      7.68 o 
 -18   3   8        2.02       11.39      8.96 o 
 -17   3   8      130.59      146.09      7.43 o 
 -16   3   8       10.68        3.83     12.39 o 
 -15   3   8      334.35      337.01     17.57 o 
 -14   3   8        7.46       23.78     13.00 o 
 -13   3   8      391.46      401.56     16.51 o 
 -12   3   8      121.51      147.68     10.28 o 
 -11   3   8      568.01      622.50     12.18 o 
 -10   3   8      288.38      304.80     10.57 o 
  -9   3   8      433.42      462.15     19.82 o 
  -8   3   8      172.21      169.76     15.30 o 
  -7   3   8      291.85      284.02     16.68 o 
  -6   3   8      109.89      138.28      9.39 o 
  -5   3   8       31.32       46.29     10.45 o 
  -4   3   8        4.47       15.34      9.42 o 
  -3   3   8        0.44       32.45     12.61 o 
  -2   3   8       59.02       74.67     12.40 o 
  -1   3   8       39.87       34.29      8.75 o 
   0   3   8        6.51      -13.61     14.26 o 
   1   3   8       22.43       36.29      9.13 o 
   2   3   8       96.02      123.05     14.58 o 
   3   3   8      194.56      207.17     10.70 o 
   4   3   8     1091.34     1102.76     29.27 o 
   5   3   8        0.62       31.23     11.39 o 
   6   3   8      116.56      138.39     17.20 o 
   7   3   8      148.25      154.70     11.56 o 
   8   3   8      480.78      491.11      9.27 o 
   9   3   8       51.21       67.02     26.86 o 
  10   3   8       82.63       94.25      8.79 o 
  11   3   8       15.01       42.19      8.27 o 
  12   3   8       40.42       23.96      8.72 o 
  13   3   8        7.14       23.29     14.58 o 
  14   3   8        0.85      -15.84     15.94 o 
  15   3   8       35.12       38.21      7.68 o 
  16   3   8       84.38       75.23      9.64 o 
  17   3   8       22.28       25.22      8.97 o 
  18   3   8        2.80        1.12      8.68 o 
  19   3   8       30.36       93.49     20.19 o 
 -25   4   8       34.90       -2.90     15.68 o 
 -24   4   8      144.52      182.69     11.84 o 
 -23   4   8      183.52      183.70      8.08 o 
 -22   4   8      139.33      124.66     11.44 o 
 -21   4   8       58.43       61.99      9.51 o 
 -20   4   8       14.32       35.88      8.56 o 
 -19   4   8      205.33      217.39      8.35 o 
 -18   4   8      417.27      429.28     13.47 o 
 -17   4   8      439.74      436.20      8.39 o 
 -16   4   8      241.72      215.29     11.19 o 
 -15   4   8      432.01      425.11     10.63 o 
 -14   4   8      630.89      635.59      9.70 o 
 -13   4   8      452.30      451.54      9.68 o 
 -12   4   8      509.11      551.73     22.44 o 
 -11   4   8      893.13      903.34     13.38 o 
 -10   4   8      139.45      127.78     16.21 o 
  -9   4   8     1076.19     1081.97     12.23 o 
  -8   4   8     1493.38     1415.23     12.72 o 
  -7   4   8     1246.38     1237.19     23.00 o 
  -6   4   8       77.71      129.61     14.07 o 
  -5   4   8      570.63      573.10     15.92 o 
  -4   4   8       77.64       72.17     15.58 o 
  -3   4   8      513.60      547.47     26.31 o 
  -2   4   8      456.23      413.38     12.71 o 
  -1   4   8      293.39      307.12     20.73 o 
   0   4   8       71.99       76.62     10.12 o 
   1   4   8      340.68      316.34     14.18 o 
   2   4   8      103.47      103.67      9.26 o 
   3   4   8      406.62      420.88     10.84 o 
   4   4   8      542.90      560.53     10.37 o 
   5   4   8     1658.38     1710.58     17.83 o 
   6   4   8       12.50       11.34     11.24 o 
   7   4   8     1345.60     1395.75     52.90 o 
   8   4   8      163.86      156.82      8.50 o 
   9   4   8      532.63      523.36     24.58 o 
  10   4   8        2.42       14.01      8.99 o 
  11   4   8      475.68      444.58     17.46 o 
  12   4   8       36.61       41.25      6.69 o 
  13   4   8      238.34      237.82     10.37 o 
  14   4   8        0.74       -1.72     12.61 o 
  15   4   8      140.14      138.77      7.32 o 
  16   4   8        0.02        0.15     14.06 o 
  17   4   8       59.88       43.60      7.84 o 
  18   4   8       26.96       28.45     19.43 o 
 -23   5   8       87.24       78.91     11.43 o 
 -22   5   8      112.73       71.28     13.25 o 
 -21   5   8        7.15        5.88     10.59 o 
 -20   5   8       82.88      101.39     16.44 o 
 -19   5   8       52.33       48.22     23.16 o 
 -18   5   8      388.68      361.90      9.99 o 
 -17   5   8      386.04      422.03     17.35 o 
 -16   5   8      364.14      352.79     12.26 o 
 -15   5   8      135.62      134.41      9.23 o 
 -14   5   8      565.11      545.53     31.49 o 
 -13   5   8      364.03      362.37      9.88 o 
 -12   5   8      976.84      933.27     18.97 o 
 -11   5   8      206.57      215.01     12.07 o 
 -10   5   8      684.16      682.87     31.05 o 
  -9   5   8      313.08      331.10     24.79 o 
  -8   5   8     2112.05     2093.37     31.64 o 
  -7   5   8      557.52      560.13     44.17 o 
  -6   5   8     1110.40     1165.75     16.44 o 
  -5   5   8      242.62      250.22     24.87 o 
  -4   5   8     1331.54     1350.34     25.24 o 
  -3   5   8      277.72      267.09      9.72 o 
  -2   5   8      663.51      654.62     22.83 o 
  -1   5   8      190.62      215.79      9.42 o 
   0   5   8      974.15      912.94     12.16 o 
   1   5   8       15.30       21.89     16.61 o 
   2   5   8      147.06      163.67     10.46 o 
   3   5   8       55.42       62.85     11.94 o 
   4   5   8     1380.38     1272.26     30.42 o 
   5   5   8       73.16       90.49      8.10 o 
   6   5   8     1620.00     1529.68     32.16 o 
   7   5   8      197.01      195.27      7.96 o 
   8   5   8      770.31      760.50     23.75 o 
   9   5   8        6.91       10.02     13.36 o 
  10   5   8      482.76      418.26     14.33 o 
  11   5   8       33.77       50.28      6.69 o 
  12   5   8      355.81      349.32     12.08 o 
  13   5   8       10.33       18.48      8.47 o 
  14   5   8      102.39      115.40     11.12 o 
  15   5   8       18.55        1.19     11.63 o 
  16   5   8       17.61       12.04     10.12 o 
  17   5   8       30.06       35.62     14.65 o 
 -22   6   8       47.49       42.10     15.40 o 
 -21   6   8        5.69       -8.04      8.61 o 
 -20   6   8        9.18       11.45     10.58 o 
 -19   6   8        0.47       -7.46     10.66 o 
 -18   6   8      230.74      241.08     19.41 o 
 -17   6   8       44.02       91.62     10.53 o 
 -16   6   8      275.36      308.01     30.50 o 
 -15   6   8       28.09       33.80      8.64 o 
 -14   6   8      103.09       93.71      9.37 o 
 -13   6   8       11.20        9.41     12.55 o 
 -12   6   8      238.31      290.84     10.41 o 
 -11   6   8       14.72       66.83     48.54 o 
 -10   6   8       57.64      100.66     13.95 o 
  -9   6   8        1.04       -1.22     21.35 o 
  -8   6   8      349.28      335.35     16.01 o 
  -7   6   8      181.45      164.01     29.07 o 
  -6   6   8       56.04       74.73     12.05 o 
  -5   6   8        1.42       29.22      9.56 o 
  -4   6   8       80.71       68.65      8.67 o 
  -3   6   8        5.08        0.49      9.19 o 
  -2   6   8       66.80       55.34      9.94 o 
  -1   6   8       25.81       68.11     13.49 o 
   0   6   8       20.33       19.23     11.62 o 
   1   6   8        3.39       -6.35     10.69 o 
   2   6   8       70.02       35.04     15.02 o 
   3   6   8        4.94       -3.66      7.48 o 
   4   6   8      157.09      151.24     11.31 o 
   5   6   8      346.26      365.00     10.49 o 
   6   6   8        3.48       14.28      7.00 o 
   7   6   8      269.89      297.36     24.86 o 
   8   6   8        6.83       21.83      8.19 o 
   9   6   8      148.72      173.76     11.17 o 
  10   6   8        5.60        7.21     11.89 o 
  11   6   8       37.89       46.11      7.77 o 
  12   6   8       24.50       30.93      7.77 o 
  13   6   8       28.79       45.52      8.38 o 
  14   6   8        0.51       -4.13      7.39 o 
  15   6   8        2.02        4.89      8.09 o 
 -19   7   8       41.23       53.92     15.32 o 
 -18   7   8        5.89       25.97     11.53 o 
 -17   7   8       17.17       33.60      7.86 o 
 -16   7   8       58.60       40.92      8.93 o 
 -15   7   8        4.54       -2.01      8.28 o 
 -14   7   8       34.50       51.17     10.34 o 
 -13   7   8       47.46       46.21     12.97 o 
 -12   7   8        6.31        3.13      9.94 o 
 -11   7   8       42.22       53.69     16.90 o 
 -10   7   8       51.31       76.21     12.43 o 
  -9   7   8        2.39       55.28     14.16 o 
  -8   7   8        0.10       38.18     13.13 o 
  -7   7   8       37.15       29.76      8.20 o 
  -6   7   8       21.17       51.86      8.72 o 
  -5   7   8       10.00       11.68     10.23 o 
  -4   7   8        3.50       -3.51     11.90 o 
  -3   7   8        0.31        7.57     12.47 o 
  -2   7   8        8.91       33.94      9.58 o 
  -1   7   8        2.34       -2.76      8.90 o 
   0   7   8       43.41       36.15      8.77 o 
   1   7   8      190.20      181.59     10.94 o 
   2   7   8        7.19       35.17      8.99 o 
   3   7   8      125.63       96.65      7.99 o 
   4   7   8       22.74        9.31      7.68 o 
   5   7   8        7.14       10.21     10.08 o 
   6   7   8        0.94       -0.13     17.24 o 
   7   7   8        0.31        4.75      9.88 o 
   8   7   8      110.50      113.61      7.82 o 
   9   7   8        1.32       22.54      8.30 o 
  10   7   8        6.88       34.57     16.68 o 
  11   7   8       27.86       13.66     10.67 o 
  12   7   8        0.03       -6.38      7.94 o 
  13   7   8        0.22        8.51     13.08 o 
 -17   8   8      116.07      139.24     18.02 o 
 -16   8   8       27.94       22.76      9.04 o 
 -15   8   8       17.30       30.47     21.19 o 
 -14   8   8       85.75       75.79      8.68 o 
 -13   8   8       90.93       83.85     10.29 o 
 -12   8   8       21.14       47.02     21.22 o 
 -11   8   8       92.55       80.65     17.39 o 
 -10   8   8       13.69       41.93     15.08 o 
  -9   8   8      162.41      154.52     23.15 o 
  -8   8   8       62.66       52.36     27.26 o 
  -7   8   8      128.24      148.89     23.88 o 
  -6   8   8       31.02       19.06      9.16 o 
  -5   8   8      279.97      285.34     24.94 o 
  -4   8   8       20.05       16.30      9.08 o 
  -3   8   8      258.17      280.02      9.36 o 
  -2   8   8       42.89       70.35     10.52 o 
  -1   8   8      211.16      197.05     10.27 o 
   0   8   8      137.18      116.65      8.37 o 
   1   8   8      290.44      281.33     18.60 o 
   2   8   8        4.83       20.42      9.62 o 
   3   8   8      192.35      191.21      9.53 o 
   4   8   8       66.80      111.20     10.22 o 
   5   8   8      181.92      190.88      9.52 o 
   6   8   8       82.85      102.30      8.05 o 
   7   8   8      118.13      113.18     10.78 o 
   8   8   8       94.81       98.94      8.68 o 
   9   8   8       12.66       29.64      8.05 o 
  10   8   8       10.59        9.43      8.58 o 
 -12   9   8       59.94       46.31     13.48 o 
 -11   9   8      123.62      151.59     10.82 o 
 -10   9   8      266.78      243.91     28.40 o 
  -9   9   8      107.76      108.05      9.64 o 
  -8   9   8      169.73      149.04     12.08 o 
  -7   9   8      125.59      113.38      9.98 o 
  -6   9   8      236.86      203.63     13.54 o 
  -5   9   8       45.36       37.09     12.71 o 
  -4   9   8      320.07      318.09      9.94 o 
  -3   9   8       83.40      103.56     20.77 o 
  -2   9   8      376.54      366.40     17.33 o 
  -1   9   8       45.00       49.21      8.05 o 
   0   9   8      127.25      120.67      9.72 o 
   1   9   8        9.40       10.39      9.50 o 
   2   9   8      269.60      213.07      8.65 o 
   3   9   8        0.97        5.53     12.86 o 
   4   9   8      204.78      190.15      9.86 o 
   5   9   8       23.56       51.93     12.45 o 
   6   9   8      159.39      122.54      7.94 o 
 -25   1   9        1.14       13.27     10.23 o 
 -24   1   9      179.50      190.26      7.92 o 
 -23   1   9      203.34      202.96      8.10 o 
 -22   1   9       43.89       55.72      7.07 o 
 -21   1   9      172.67      142.31     12.54 o 
 -20   1   9      149.18      161.90      6.74 o 
 -19   1   9      111.71      109.98     10.23 o 
 -18   1   9      217.11      217.44      8.60 o 
 -17   1   9      140.24      143.78      9.07 o 
 -16   1   9      420.10      407.77     13.06 o 
 -15   1   9      469.37      471.53     17.58 o 
 -14   1   9       28.99       57.30      9.24 o 
 -13   1   9      197.43      228.87     19.00 o 
 -12   1   9      492.82      461.49      8.98 o 
 -11   1   9      256.02      267.71     11.57 o 
 -10   1   9      972.21      961.11     27.21 o 
  -9   1   9      190.54      198.06      9.51 o 
  -8   1   9      666.74      681.58     14.97 o 
  -7   1   9       29.48       39.26      9.38 o 
  -6   1   9      874.22      887.73     16.43 o 
  -5   1   9       13.08       36.96      7.78 o 
  -4   1   9      836.93      832.17     16.24 o 
  -3   1   9      111.10      118.65      9.47 o 
  -2   1   9      909.48      905.75     13.65 o 
  -1   1   9       41.12       62.28      7.75 o 
   0   1   9      213.67      219.22      8.72 o 
   1   1   9       44.12       56.57      8.41 o 
   2   1   9      836.28      820.07     11.40 o 
   3   1   9       21.64       53.43      9.62 o 
   4   1   9     1737.48     1752.28     21.70 o 
   5   1   9        0.46        1.29      8.89 o 
   6   1   9      339.09      352.48     11.60 o 
   7   1   9        7.86       17.96     33.51 o 
   8   1   9      688.88      662.99     11.17 o 
   9   1   9       18.86       35.00     20.02 o 
  10   1   9      174.42      180.80     11.93 o 
  11   1   9        0.49       13.91     11.91 o 
  12   1   9      127.95      157.69     19.63 o 
  13   1   9       16.08       17.59     17.99 o 
  14   1   9       16.73       13.70     24.04 o 
  15   1   9       11.73       -5.36     14.37 o 
  16   1   9      238.43      220.11     14.18 o 
  17   1   9        4.55       -4.17     12.58 o 
  18   1   9       79.43       60.94      9.69 o 
 -25   2   9       23.76       10.44      8.20 o 
 -24   2   9      284.15      262.49     10.03 o 
 -23   2   9      276.90      291.30     15.58 o 
 -22   2   9      142.43      154.04     10.94 o 
 -21   2   9      246.16      238.62      9.10 o 
 -20   2   9      340.63      336.02     12.16 o 
 -19   2   9      265.86      250.69      8.97 o 
 -18   2   9      595.21      600.02     10.36 o 
 -17   2   9      548.20      527.18      8.46 o 
 -16   2   9      307.84      311.41      9.74 o 
 -15   2   9      694.84      721.61     22.32 o 
 -14   2   9        3.93       11.57      9.09 o 
 -13   2   9       59.19       68.70     11.83 o 
 -12   2   9      380.88      386.30     12.03 o 
 -11   2   9     1190.84     1195.11     16.10 o 
 -10   2   9      282.51      267.52      9.90 o 
  -9   2   9     1363.25     1336.19     10.62 o 
  -8   2   9      853.97      860.94     22.23 o 
  -7   2   9      696.79      701.28     14.76 o 
  -6   2   9      460.14      509.41     11.09 o 
  -5   2   9      715.30      777.40     16.92 o 
  -4   2   9      649.96      632.19     16.16 o 
  -3   2   9      799.04      809.97     13.85 o 
  -2   2   9      187.76      198.71      8.69 o 
  -1   2   9      139.47      155.24     13.74 o 
   0   2   9      134.72      126.59      9.41 o 
   1   2   9       77.51       97.58      9.33 o 
   2   2   9       10.58       16.24     15.56 o 
   3   2   9     2131.49     2203.55     28.97 o 
   4   2   9      776.58      754.80     10.12 o 
   5   2   9      751.41      758.72     23.78 o 
   6   2   9      115.78      167.52     23.55 o 
   7   2   9      925.22      885.04     10.06 o 
   8   2   9       21.17       -5.57     13.21 o 
   9   2   9      354.31      406.77     33.50 o 
  10   2   9       37.75       10.48     18.11 o 
  11   2   9      272.20      258.18     12.95 o 
  12   2   9        9.45       23.20     10.94 o 
  13   2   9       17.36       23.61      7.57 o 
  14   2   9       36.30       88.21     12.38 o 
  15   2   9      178.12      179.22     15.28 o 
  16   2   9        2.38        0.86     12.00 o 
  17   2   9      172.40      168.44     19.06 o 
  18   2   9        9.07       34.63     10.67 o 
 -24   3   9       65.14       60.48      8.45 o 
 -23   3   9      301.74      313.62     20.09 o 
 -22   3   9      163.28      148.41     14.43 o 
 -21   3   9      102.04      124.02      8.79 o 
 -20   3   9      153.51      170.63      8.79 o 
 -19   3   9      423.23      411.55      8.84 o 
 -18   3   9      570.83      563.26      9.92 o 
 -17   3   9      301.31      306.68      8.87 o 
 -16   3   9      250.21      258.98      9.57 o 
 -15   3   9      118.65      127.85      8.16 o 
 -14   3   9      316.01      281.82     11.53 o 
 -13   3   9       15.29       20.40      9.15 o 
 -12   3   9      674.02      672.57     16.94 o 
 -11   3   9      277.15      282.99      9.78 o 
 -10   3   9      557.56      564.10     12.32 o 
  -9   3   9      384.36      390.82     10.39 o 
  -8   3   9     2188.65     2086.61     13.46 o 
  -7   3   9      190.37      171.60      8.72 o 
  -6   3   9      566.38      589.71     13.67 o 
  -5   3   9      180.69      211.29      9.73 o 
  -4   3   9      909.14      941.46     12.21 o 
  -3   3   9      144.16      167.69      8.01 o 
  -2   3   9      471.84      493.35     10.27 o 
  -1   3   9       16.65       38.82     17.52 o 
   0   3   9      527.19      534.28     28.44 o 
   1   3   9        1.02       25.24     23.30 o 
   2   3   9      161.08      164.31     18.44 o 
   3   3   9       35.76       45.92      8.46 o 
   4   3   9     2664.98     2634.72     15.89 o 
   5   3   9       44.93       17.09     15.35 o 
   6   3   9     1198.73     1214.10     47.31 o 
   7   3   9       17.62       28.72     15.21 o 
   8   3   9      440.72      387.33     12.20 o 
   9   3   9        9.90       18.45      8.13 o 
  10   3   9      362.31      356.93     14.02 o 
  11   3   9        1.41        7.89      9.81 o 
  12   3   9      182.15      164.28     11.58 o 
  13   3   9       24.29       19.30     13.94 o 
  14   3   9       34.37       63.15     23.41 o 
  15   3   9        1.11       37.91     17.64 o 
  16   3   9      114.12       98.74     17.90 o 
  17   3   9        0.14       12.32      8.86 o 
 -23   4   9       13.93       21.34      9.17 o 
 -22   4   9       76.77       53.05     14.77 o 
 -21   4   9       10.04       15.83     10.06 o 
 -20   4   9       85.45      112.22     13.17 o 
 -19   4   9       58.77       70.26     16.71 o 
 -18   4   9      130.90      149.30      9.58 o 
 -17   4   9      172.59      191.98     17.33 o 
 -16   4   9       13.44       16.84     10.15 o 
 -15   4   9        6.87       10.97      8.64 o 
 -14   4   9       33.82       46.41     12.72 o 
 -13   4   9      368.05      378.00     10.20 o 
 -12   4   9       45.20       65.41      9.83 o 
 -11   4   9       28.25       22.77      8.59 o 
 -10   4   9        3.11       22.20     12.30 o 
  -9   4   9      153.99      174.85     11.80 o 
  -8   4   9       81.83       81.79      9.92 o 
  -7   4   9      571.38      558.40     10.75 o 
  -6   4   9       23.97       30.53      9.27 o 
  -5   4   9      187.47      177.84     15.23 o 
  -4   4   9       77.37       93.64     20.15 o 
  -3   4   9       12.54       41.88     24.65 o 
  -2   4   9       43.53       67.19     11.59 o 
  -1   4   9      167.73      128.50     14.09 o 
   0   4   9        4.93      -11.78     11.78 o 
   1   4   9       79.70       75.53     12.92 o 
   2   4   9        0.11       -5.28     10.81 o 
   3   4   9       96.22       91.53     21.33 o 
   4   4   9       95.74      149.52     34.09 o 
   5   4   9      781.19      767.80     11.64 o 
   6   4   9       28.42       51.95     18.39 o 
   7   4   9      233.37      305.85     32.41 o 
   8   4   9        7.54        8.88      7.48 o 
   9   4   9       30.16       22.80     11.25 o 
  10   4   9        7.38        1.21     14.06 o 
  11   4   9        3.28       -9.04      9.04 o 
  12   4   9        7.99       17.85      9.99 o 
  13   4   9        8.42       20.42      9.10 o 
  14   4   9       24.01       42.93      7.36 o 
  15   4   9        7.27       15.44      7.52 o 
  16   4   9        0.39       21.22     11.94 o 
 -22   5   9        9.12       29.04     12.50 o 
 -21   5   9        0.36       20.41     10.28 o 
 -20   5   9       68.23       83.27     22.74 o 
 -19   5   9        2.05       16.21      9.12 o 
 -18   5   9        6.61       29.52     10.42 o 
 -17   5   9       34.46       14.29      8.68 o 
 -16   5   9        2.25       -8.41      8.41 o 
 -15   5   9       70.54      104.36     28.07 o 
 -14   5   9       78.08       76.91     17.50 o 
 -13   5   9       32.17       50.35     23.69 o 
 -12   5   9       33.54       36.45     22.01 o 
 -11   5   9       32.33       47.87     20.47 o 
 -10   5   9      132.43      145.11     13.22 o 
  -9   5   9        1.11       -0.17     15.84 o 
  -8   5   9       65.79      116.47     30.29 o 
  -7   5   9        0.55       -7.93     10.32 o 
  -6   5   9      168.99      171.94     10.35 o 
  -5   5   9        3.83        1.68     11.62 o 
  -4   5   9      344.30      320.82     10.75 o 
  -3   5   9       28.01       50.69     10.17 o 
  -2   5   9      168.82      180.45      9.97 o 
  -1   5   9        1.95       -1.81     14.78 o 
   0   5   9      272.63      285.32     32.45 o 
   1   5   9       10.59       22.06     11.24 o 
   2   5   9      217.76      179.39     19.31 o 
   3   5   9       15.02       14.15     20.71 o 
   4   5   9        1.07       44.67     30.79 o 
   5   5   9        9.88       15.39     13.86 o 
   6   5   9       14.62      -10.37     19.13 o 
   7   5   9        8.58       18.92     16.06 o 
   8   5   9       12.38       44.49     12.92 o 
   9   5   9       12.18       25.97      8.45 o 
  10   5   9       46.31       53.02      7.77 o 
  11   5   9        0.45        3.51      8.36 o 
  12   5   9       56.49       39.94      7.77 o 
  13   5   9        2.53        6.47      8.14 o 
  14   5   9       59.78       38.87     11.19 o 
  15   5   9        2.67       11.90      9.74 o 
 -20   6   9       27.08       55.92     17.73 o 
 -19   6   9      334.72      309.27     19.17 o 
 -18   6   9      207.53      208.16     11.10 o 
 -17   6   9       81.86       80.16      9.47 o 
 -16   6   9       79.31       60.37      8.89 o 
 -15   6   9       81.87       69.84     11.37 o 
 -14   6   9      141.94      144.93     25.28 o 
 -13   6   9      173.40      207.67     12.00 o 
 -12   6   9       72.83      136.06     29.60 o 
 -11   6   9      195.48      215.94     20.37 o 
 -10   6   9        9.61       32.44     11.38 o 
  -9   6   9      310.09      290.73     12.14 o 
  -8   6   9      206.58      177.21     10.33 o 
  -7   6   9      266.29      285.82      9.55 o 
  -6   6   9        3.48        9.08      9.63 o 
  -5   6   9      475.73      476.29     10.72 o 
  -4   6   9       56.56       55.59     12.41 o 
  -3   6   9      457.83      456.02     11.48 o 
  -2   6   9       69.40       70.00      9.00 o 
  -1   6   9      259.73      263.11      9.92 o 
   0   6   9       49.26       60.05     10.00 o 
   1   6   9      755.26      731.77     11.56 o 
   2   6   9       20.35       31.25      8.13 o 
   3   6   9       89.85       99.22     13.14 o 
   4   6   9       64.79       56.66      7.18 o 
   5   6   9      519.01      476.21     10.71 o 
   6   6   9        5.33       16.55      8.28 o 
   7   6   9      137.49      152.32     12.37 o 
   8   6   9        6.93       30.05      9.30 o 
   9   6   9       69.11       72.03     13.97 o 
  10   6   9        0.32       27.06     15.52 o 
  11   6   9      347.52      392.43     12.78 o 
  12   6   9       11.85       15.38      7.59 o 
  13   6   9      312.36      288.29     11.29 o 
 -17   7   9      142.97      157.92     26.38 o 
 -16   7   9      146.58      149.79     11.01 o 
 -15   7   9      154.11      170.77     22.21 o 
 -14   7   9      121.09      147.89     28.73 o 
 -13   7   9       68.17       81.44     10.57 o 
 -12   7   9      180.31      184.96     24.50 o 
 -11   7   9      119.44      125.74     14.21 o 
 -10   7   9      409.10      441.63     25.45 o 
  -9   7   9      243.99      230.76     19.06 o 
  -8   7   9      360.20      329.01     17.14 o 
  -7   7   9       92.91       91.07      9.23 o 
  -6   7   9      375.80      394.53     13.40 o 
  -5   7   9      128.11      146.03     18.46 o 
  -4   7   9      580.50      610.46     17.00 o 
  -3   7   9      169.49      169.52      9.37 o 
  -2   7   9      218.90      217.75     10.06 o 
  -1   7   9       61.61       51.71     11.44 o 
   0   7   9      288.97      281.39      8.80 o 
   1   7   9        0.63       15.94      9.54 o 
   2   7   9      227.55      239.57     12.00 o 
   3   7   9       85.75       72.09      8.54 o 
   4   7   9      199.08      204.44     12.99 o 
   5   7   9        3.51        5.39     11.09 o 
   6   7   9      298.77      305.97     19.86 o 
   7   7   9       19.27       39.29     11.98 o 
   8   7   9       39.00       50.19      7.48 o 
   9   7   9        0.02       24.42     13.17 o 
  10   7   9      159.70      141.12     10.17 o 
 -14   8   9        2.65       -3.73     31.64 o 
 -13   8   9        2.67      -12.87     13.74 o 
 -12   8   9       32.17       40.39     27.71 o 
 -11   8   9      240.57      240.10     10.01 o 
 -10   8   9       46.08       52.40     14.93 o 
  -9   8   9      188.43      178.64     10.90 o 
  -8   8   9       32.27       49.25      9.39 o 
  -7   8   9      185.89      152.29     14.03 o 
  -6   8   9       12.73        0.97     12.09 o 
  -5   8   9      261.69      275.57     12.76 o 
  -4   8   9       43.77       57.63     10.61 o 
  -3   8   9      412.23      433.44     12.07 o 
  -2   8   9       18.23       20.13      9.35 o 
  -1   8   9       71.38       80.49      8.51 o 
   0   8   9        0.17       21.48      8.75 o 
   1   8   9      142.22      158.48     19.96 o 
   2   8   9        1.01       33.57      9.11 o 
   3   8   9      149.55      155.46      9.97 o 
   4   8   9       25.49       32.59     10.23 o 
   5   8   9      104.14      127.17     15.53 o 
   6   8   9        0.52        6.86      9.51 o 
   7   8   9       71.97       68.01      8.27 o 
  -7   9   9       16.15       32.60     10.49 o 
  -6   9   9        1.11        8.25     13.58 o 
  -5   9   9        0.13       20.92      9.81 o 
  -4   9   9       17.27       24.06      9.60 o 
  -3   9   9        0.86       31.29     12.58 o 
  -2   9   9       17.51       39.52     20.77 o 
  -1   9   9        0.59       -3.99     10.91 o 
   0   9   9       12.21        2.71     11.03 o 
   1   9   9       13.95       -2.01     21.17 o 
 -24   0  10      496.07      533.36     24.29 o 
 -23   0  10      264.81      282.25     23.54 o 
 -22   0  10        3.33       17.53     24.63 o 
 -21   0  10      240.17      226.91     19.47 o 
 -20   0  10      117.05      135.65     15.73 o 
 -19   0  10      231.05      226.02     12.29 o 
 -18   0  10      356.03      325.54     13.79 o 
 -17   0  10      438.25      431.64     12.77 o 
 -16   0  10      291.32      314.66     22.61 o 
 -15   0  10      783.55      770.94     41.16 o 
 -14   0  10       36.18       39.00     23.29 o 
 -13   0  10      163.28      164.06     14.94 o 
 -12   0  10     2211.05     2178.81     20.07 o 
 -11   0  10     2318.25     2262.59     41.23 o 
 -10   0  10       54.46       49.52     17.47 o 
  -9   0  10      953.56      941.58     40.74 o 
  -8   0  10       52.52       96.57     23.86 o 
  -7   0  10       86.92      100.24     40.35 o 
  -6   0  10       49.89       35.89     16.03 o 
  -5   0  10      174.36      163.56     14.71 o 
  -4   0  10       29.03       54.23     15.93 o 
  -3   0  10      391.59      394.38     26.91 o 
  -2   0  10      135.75      158.83     27.35 o 
  -1   0  10      172.48      182.08     14.66 o 
   0   0  10        0.25       38.70     34.15 o 
   1   0  10      845.45      847.55     16.19 o 
   2   0  10        0.06        3.28     36.82 o 
   3   0  10     5320.16     5135.21     21.13 o 
   4   0  10      444.46      396.82     24.20 o 
   5   0  10      561.36      610.55     15.37 o 
   6   0  10      171.93      167.49     38.49 o 
   7   0  10      776.88      768.42     28.58 o 
   8   0  10       78.09       89.19     11.83 o 
   9   0  10      275.71      270.31     21.76 o 
  10   0  10       87.82      141.57     20.68 o 
  11   0  10      139.14      160.25     20.59 o 
  12   0  10      102.65      169.69     21.20 o 
  13   0  10       26.72       65.09     17.21 o 
  14   0  10       96.06      114.19     11.98 o 
  15   0  10      586.79      465.30     42.98 o 
  16   0  10        7.19       26.73     15.14 o 
 -23   1  10       64.73       83.55      9.24 o 
 -22   1  10       86.88      100.64     11.96 o 
 -21   1  10       22.16       27.52      7.46 o 
 -20   1  10      225.45      218.99     13.39 o 
 -19   1  10       16.69       11.58      8.04 o 
 -18   1  10      361.75      314.08     10.07 o 
 -17   1  10      155.12      166.05      8.08 o 
 -16   1  10      477.39      457.92     13.71 o 
 -15   1  10       43.03       57.58     10.28 o 
 -14   1  10      383.47      397.83     24.48 o 
 -13   1  10      392.20      399.90     10.07 o 
 -12   1  10     1718.30     1741.16     12.60 o 
 -11   1  10      253.43      269.85      9.92 o 
 -10   1  10     1088.78     1066.45     20.93 o 
  -9   1  10      210.67      220.79     10.34 o 
  -8   1  10      794.07      785.09     17.71 o 
  -7   1  10        1.45        6.57     17.56 o 
  -6   1  10      312.29      325.74     11.57 o 
  -5   1  10        3.17       13.34      9.22 o 
  -4   1  10      299.94      312.29     10.73 o 
  -3   1  10       40.05       77.17     15.42 o 
  -2   1  10      246.52      291.75     11.70 o 
  -1   1  10      140.93      180.32     10.18 o 
   0   1  10      699.99      671.71      9.65 o 
   1   1  10       21.10       31.82     10.58 o 
   2   1  10     1605.66     1551.83     12.64 o 
   3   1  10      997.71      969.48      9.32 o 
   4   1  10     2060.19     2026.24     21.91 o 
   5   1  10       17.43        5.58      8.91 o 
   6   1  10      296.76      302.11      9.00 o 
   7   1  10       27.40       60.95     21.00 o 
   8   1  10      120.52      131.78      9.63 o 
   9   1  10        4.86       15.90      9.11 o 
  10   1  10       29.76        2.06     19.11 o 
  11   1  10       13.85       16.99     14.52 o 
  12   1  10        1.47       24.18     14.70 o 
  13   1  10       31.66       -8.59      8.59 o 
  14   1  10       32.71       69.59     11.29 o 
  15   1  10       34.13       23.29      8.64 o 
  16   1  10      224.66      199.09     21.30 o 
 -23   2  10        0.30       40.58     13.88 o 
 -22   2  10        0.53       27.34      8.94 o 
 -21   2  10       20.92       38.00      7.01 o 
 -20   2  10        1.04       24.98      7.89 o 
 -19   2  10       20.52       40.37     10.44 o 
 -18   2  10       46.96       79.50      7.86 o 
 -17   2  10        5.57       37.84      7.05 o 
 -16   2  10       22.82       35.18      8.26 o 
 -15   2  10        9.89        7.41      9.42 o 
 -14   2  10       10.23        4.90      9.14 o 
 -13   2  10      175.25      206.12     17.42 o 
 -12   2  10      522.59      501.80     16.00 o 
 -11   2  10        4.39       -0.59      7.83 o 
 -10   2  10        9.88       17.94     10.30 o 
  -9   2  10        7.75       17.60     17.30 o 
  -8   2  10        3.46        0.44     11.04 o 
  -7   2  10        8.09       35.37     10.13 o 
  -6   2  10      118.05      124.44     17.67 o 
  -5   2  10       61.90       66.18      8.07 o 
  -4   2  10       60.08      100.15     16.15 o 
  -3   2  10      113.81      118.81     31.39 o 
  -2   2  10       24.29       37.95      9.40 o 
  -1   2  10       20.87       35.68      8.88 o 
   0   2  10       26.18       22.37     16.51 o 
   1   2  10      101.57      112.52      9.11 o 
   2   2  10       21.08       37.10     26.14 o 
   3   2  10      188.01      182.74     10.49 o 
   4   2  10      260.62      270.07     44.69 o 
   5   2  10      428.89      435.85      9.89 o 
   6   2  10       28.24       63.03      9.94 o 
   7   2  10        0.14      -16.46     25.72 o 
   8   2  10        3.75       -2.24     16.47 o 
   9   2  10       10.80       24.02     17.74 o 
  10   2  10       13.38      -10.58     25.13 o 
  11   2  10       19.13       42.28      7.44 o 
  12   2  10       13.71       -9.51     10.20 o 
  13   2  10       12.47       34.36     12.17 o 
  14   2  10        0.12       27.35     20.99 o 
  15   2  10        2.17       34.09      9.41 o 
 -22   3  10       10.80       14.35     13.04 o 
 -21   3  10      112.78      119.97     12.86 o 
 -20   3  10       67.81       77.42     12.25 o 
 -19   3  10      132.43      140.70      9.19 o 
 -18   3  10       12.42       55.98     12.21 o 
 -17   3  10        0.27       15.98     14.31 o 
 -16   3  10       38.78       47.97      8.49 o 
 -15   3  10       92.84      105.91     11.54 o 
 -14   3  10        6.37       30.72      9.01 o 
 -13   3  10      228.32      227.77      9.63 o 
 -12   3  10       81.95       96.76     15.57 o 
 -11   3  10      119.12      134.92     11.18 o 
 -10   3  10      285.93      257.30     11.81 o 
  -9   3  10       97.51       86.31      8.30 o 
  -8   3  10       95.81      135.81     23.79 o 
  -7   3  10       34.83       74.10      8.96 o 
  -6   3  10      506.77      500.06      9.44 o 
  -5   3  10      216.28      220.05     13.16 o 
  -4   3  10      557.69      566.67     15.82 o 
  -3   3  10      274.96      273.95     10.59 o 
  -2   3  10      247.01      236.45     14.61 o 
  -1   3  10       56.33       54.13      9.24 o 
   0   3  10       13.60       37.30     11.51 o 
   1   3  10       11.95       49.63     13.86 o 
   2   3  10      170.89      187.74     40.71 o 
   3   3  10       13.14       -7.59     10.02 o 
   4   3  10        4.20       -5.41     18.40 o 
   5   3  10        1.39       17.31     13.89 o 
   6   3  10        1.66        3.31      8.74 o 
   7   3  10       16.08       12.29      9.70 o 
   8   3  10       80.02       78.77      8.99 o 
   9   3  10        2.96       24.89     15.06 o 
  10   3  10      141.57      141.24      8.52 o 
  11   3  10       34.13       25.32      7.70 o 
  12   3  10      129.58      118.86      8.59 o 
  13   3  10        2.46       30.41     10.22 o 
  14   3  10       65.68       63.22     13.34 o 
  15   3  10       11.05       21.05     19.97 o 
 -21   4  10      194.10      194.45      9.94 o 
 -20   4  10      214.11      196.85      9.36 o 
 -19   4  10      339.29      298.19      9.12 o 
 -18   4  10      106.24      130.46      8.66 o 
 -17   4  10      111.88       95.49      8.07 o 
 -16   4  10        5.50        3.23     11.58 o 
 -15   4  10      104.52      120.28     10.06 o 
 -14   4  10        2.03       10.94      8.26 o 
 -13   4  10      319.87      308.60     13.62 o 
 -12   4  10       26.31       17.94      9.36 o 
 -11   4  10      413.10      390.26      9.49 o 
 -10   4  10      116.86      145.75     28.43 o 
  -9   4  10      844.14      813.62     11.32 o 
  -8   4  10      155.54      177.96     16.66 o 
  -7   4  10      470.87      494.99     10.90 o 
  -6   4  10      127.69      155.04     17.88 o 
  -5   4  10     1108.22     1056.20     22.02 o 
  -4   4  10      172.23      205.20     25.53 o 
  -3   4  10      566.12      566.56     11.56 o 
  -2   4  10        4.17        4.46     12.50 o 
  -1   4  10      307.96      370.73     41.84 o 
   0   4  10        0.08       15.55     24.79 o 
   1   4  10      476.13      488.34     15.33 o 
   2   4  10        1.46       27.20     11.10 o 
   3   4  10      517.54      506.88     16.58 o 
   4   4  10       11.72       25.01      9.87 o 
   5   4  10      212.75      237.99     15.27 o 
   6   4  10       15.35       13.33     29.60 o 
   7   4  10      251.03      271.42     22.74 o 
   8   4  10       54.80       87.59     11.73 o 
   9   4  10      262.46      265.52     14.41 o 
  10   4  10        0.49        8.49      8.48 o 
  11   4  10      522.80      453.79     19.33 o 
  12   4  10        8.13       13.73     10.42 o 
  13   4  10      225.97      202.49     12.21 o 
 -19   5  10      223.48      203.09     18.94 o 
 -18   5  10      414.86      398.68     24.62 o 
 -17   5  10        0.78       -7.37      7.37 o 
 -16   5  10      101.75       85.42      9.68 o 
 -15   5  10        4.64       46.36     19.04 o 
 -14   5  10      366.56      339.70     13.77 o 
 -13   5  10        1.92        9.16     13.84 o 
 -12   5  10      617.05      619.29     13.24 o 
 -11   5  10      110.78      140.71     33.71 o 
 -10   5  10      681.99      673.84     29.00 o 
  -9   5  10      267.05      262.69     17.50 o 
  -8   5  10     1346.15     1246.67     23.88 o 
  -7   5  10       28.09       79.35     12.19 o 
  -6   5  10      622.39      664.38     13.81 o 
  -5   5  10      188.42      192.04     10.75 o 
  -4   5  10      956.42      934.75     12.35 o 
  -3   5  10       39.80       42.50     12.70 o 
  -2   5  10      331.16      335.41     14.07 o 
  -1   5  10       25.39       55.59      9.88 o 
   0   5  10      592.21      573.65     10.19 o 
   1   5  10        1.17       -5.77      9.87 o 
   2   5  10      265.78      292.15      9.56 o 
   3   5  10       24.82       36.07      9.79 o 
   4   5  10      505.06      422.80     12.03 o 
   5   5  10        5.65       53.63     15.92 o 
   6   5  10      326.57      314.31     14.04 o 
   7   5  10        0.01        2.29      7.81 o 
   8   5  10       50.86       55.11      7.94 o 
   9   5  10        3.31       37.03     11.97 o 
  10   5  10      384.58      343.92     10.23 o 
  11   5  10        0.08       -0.86      8.84 o 
  12   5  10      260.42      242.04     17.97 o 
 -17   6  10        7.46       38.29      8.84 o 
 -16   6  10        2.71        7.82     11.11 o 
 -15   6  10        2.39       67.15     26.54 o 
 -14   6  10        2.44       -8.88     17.83 o 
 -13   6  10       11.26       21.48     14.47 o 
 -12   6  10       29.50       34.68     28.00 o 
 -11   6  10       66.40      104.24     16.02 o 
 -10   6  10      108.72      136.03     18.45 o 
  -9   6  10      144.16      126.92     14.81 o 
  -8   6  10       12.48       15.56     11.86 o 
  -7   6  10      112.52      146.63     10.34 o 
  -6   6  10       58.49       70.36      8.90 o 
  -5   6  10      167.18      164.63      8.81 o 
  -4   6  10       38.63       49.28     12.42 o 
  -3   6  10       61.67       87.99     19.11 o 
  -2   6  10        6.13       25.57      9.53 o 
  -1   6  10       15.12       21.68      8.93 o 
   0   6  10        0.05       27.50     24.57 o 
   1   6  10       32.86       41.38     10.36 o 
   2   6  10       48.35       48.29     13.36 o 
   3   6  10       97.44      107.56     17.37 o 
   4   6  10        4.79       -7.89      7.89 o 
   5   6  10       24.69       68.96     16.39 o 
   6   6  10        6.89       26.81      7.39 o 
   7   6  10       26.42       31.57      8.44 o 
   8   6  10       10.71        8.96     18.16 o 
   9   6  10       17.83       34.84      9.34 o 
  10   6  10        2.76        2.47     12.83 o 
 -15   7  10       30.69       34.29     22.01 o 
 -14   7  10       18.61       29.91     15.44 o 
 -13   7  10       13.53        4.66     14.68 o 
 -12   7  10        6.73      -11.07     11.07 o 
 -11   7  10        0.37       18.66     15.43 o 
 -10   7  10       56.43       75.99     18.26 o 
  -9   7  10        0.26       -4.26      9.93 o 
  -8   7  10        0.96       33.56     28.68 o 
  -7   7  10        0.37       57.72     14.49 o 
  -6   7  10        7.82       36.59     24.41 o 
  -5   7  10        5.15       21.84     10.59 o 
  -4   7  10       12.64       22.95     11.47 o 
  -3   7  10        2.55       16.39     10.89 o 
  -2   7  10        3.81       16.71     15.15 o 
  -1   7  10        0.18        2.18      9.34 o 
   0   7  10       68.88       73.02     11.30 o 
   1   7  10       16.78       39.81      8.78 o 
   2   7  10       11.42       11.05      9.14 o 
   3   7  10       13.28       14.13      8.67 o 
   4   7  10        4.87       15.20     14.00 o 
   5   7  10        1.44       10.83     12.05 o 
   6   7  10        6.58       27.03      8.67 o 
  -9   8  10       81.68       72.56     15.22 o 
  -8   8  10       43.36       54.53      8.70 o 
  -7   8  10      179.15      188.25     15.85 o 
  -6   8  10        3.37      -11.40     14.97 o 
  -5   8  10      130.71      119.71     11.40 o 
  -4   8  10       46.31       84.31     10.76 o 
  -3   8  10       87.30       90.52      9.88 o 
  -2   8  10       32.73       40.22      9.25 o 
  -1   8  10      243.91      225.06      9.00 o 
   0   8  10       24.08       33.53     14.02 o 
   1   8  10      234.86      233.39     38.74 o 
 -21   1  11       38.83       25.70     11.41 o 
 -20   1  11      141.78      133.66      7.79 o 
 -19   1  11       11.17       20.74      7.51 o 
 -18   1  11      103.43       96.22      8.19 o 
 -17   1  11        0.26       17.34     14.35 o 
 -16   1  11      330.36      284.80     10.82 o 
 -15   1  11       11.42       10.02      8.85 o 
 -14   1  11       71.20      111.35     12.84 o 
 -13   1  11       33.41       30.24     13.16 o 
 -12   1  11      917.53      917.56     11.93 o 
 -11   1  11        6.80       18.12      9.19 o 
 -10   1  11      548.98      557.77     11.48 o 
  -9   1  11        3.47       22.59      8.18 o 
  -8   1  11      112.24      112.61     13.65 o 
  -7   1  11       33.59       30.01     11.59 o 
  -6   1  11      575.76      557.44     10.34 o 
  -5   1  11        2.97        0.99      9.01 o 
  -4   1  11      387.97      362.08      9.73 o 
  -3   1  11       21.71       19.11     10.02 o 
  -2   1  11      263.29      250.17     15.83 o 
  -1   1  11        3.71       23.24     12.58 o 
   0   1  11      269.01      242.00      9.47 o 
   1   1  11        6.49       20.48      9.03 o 
   2   1  11      977.03      895.85     16.62 o 
   3   1  11       10.98       16.89      9.23 o 
   4   1  11       27.46       30.62      8.41 o 
   5   1  11       56.70       63.01      8.35 o 
   6   1  11       65.67       54.54     20.56 o 
   7   1  11       25.88       46.85     13.54 o 
   8   1  11      164.57      171.94     12.13 o 
   9   1  11       20.59        9.64     35.98 o 
  10   1  11      117.00      112.09     40.75 o 
  11   1  11       12.69       56.54     31.87 o 
  12   1  11       73.02      102.89     31.42 o 
  13   1  11       24.54       15.96     10.52 o 
 -21   2  11      229.84      196.57     14.89 o 
 -20   2  11       90.42      100.99      9.09 o 
 -19   2  11      233.06      198.65     15.27 o 
 -18   2  11       55.49       77.35      8.10 o 
 -17   2  11      152.08      141.08     10.23 o 
 -16   2  11       88.24      135.72     12.31 o 
 -15   2  11      417.08      398.90     11.21 o 
 -14   2  11       24.50       25.28     14.55 o 
 -13   2  11      442.25      498.38     18.41 o 
 -12   2  11      612.23      616.04     11.67 o 
 -11   2  11      992.99      969.77     23.07 o 
 -10   2  11       52.76      107.34      9.30 o 
  -9   2  11      499.47      491.62     15.98 o 
  -8   2  11       10.67       33.38     11.29 o 
  -7   2  11      151.64      184.38     11.88 o 
  -6   2  11       27.00        9.24     10.30 o 
  -5   2  11      669.24      722.85     17.90 o 
  -4   2  11       18.91       36.20      9.53 o 
  -3   2  11      475.31      470.42     16.42 o 
  -2   2  11        0.86       19.91      8.99 o 
  -1   2  11      341.71      339.14     13.52 o 
   0   2  11       80.06       67.53      9.29 o 
   1   2  11      908.61      948.32     46.52 o 
   2   2  11       83.65       65.40     10.52 o 
   3   2  11     1074.07     1095.76     23.71 o 
   4   2  11        0.79       18.81      9.14 o 
   5   2  11        6.96        6.49     13.66 o 
   6   2  11        0.09      -10.88     10.88 o 
   7   2  11      268.81      291.25     16.63 o 
   8   2  11       23.09       34.02     23.20 o 
   9   2  11      254.59      276.80     12.62 o 
  10   2  11        1.17      -14.03     14.03 o 
  11   2  11      251.00      247.64     22.28 o 
  12   2  11       15.24        2.98     13.77 o 
 -20   3  11      269.99      242.22     13.00 o 
 -19   3  11       51.17       68.00      9.32 o 
 -18   3  11      185.94      188.62      7.90 o 
 -17   3  11        8.58        6.87     10.27 o 
 -16   3  11      100.97      120.67     11.25 o 
 -15   3  11       16.48       48.71      9.35 o 
 -14   3  11      677.31      661.25     12.00 o 
 -13   3  11      338.06      285.48     13.31 o 
 -12   3  11      664.15      671.83     15.13 o 
 -11   3  11        5.59       18.60      8.46 o 
 -10   3  11      533.09      531.42     10.62 o 
  -9   3  11       18.00       30.79     13.57 o 
  -8   3  11      502.74      505.36     10.35 o 
  -7   3  11       51.73       58.34     20.02 o 
  -6   3  11      348.99      357.41     10.80 o 
  -5   3  11        0.06       27.19     10.21 o 
  -4   3  11      471.22      459.99     14.34 o 
  -3   3  11       48.12       51.10      9.08 o 
  -2   3  11      297.55      297.70     10.72 o 
  -1   3  11        3.14       -2.01     13.19 o 
   0   3  11      877.93      854.72     19.66 o 
   1   3  11        0.86       22.68      9.42 o 
   2   3  11      691.06      643.88     14.39 o 
   3   3  11       37.49       32.03      9.30 o 
   4   3  11      219.93      184.60     19.63 o 
   5   3  11      108.76      111.96     21.47 o 
   6   3  11      220.06      209.56     17.37 o 
   7   3  11        9.73       12.08      9.32 o 
   8   3  11       70.69       85.52     13.47 o 
   9   3  11        5.56       -9.72     24.69 o 
  10   3  11      458.33      450.36     22.11 o 
  11   3  11       20.40       51.17      8.56 o 
 -18   4  11        0.81       24.46     14.28 o 
 -17   4  11        0.44       20.25     16.31 o 
 -16   4  11        2.59        2.61     11.46 o 
 -15   4  11       36.91       53.72      8.18 o 
 -14   4  11       45.11       59.52      9.15 o 
 -13   4  11      263.34      261.28     10.81 o 
 -12   4  11       37.33       54.13      9.74 o 
 -11   4  11       70.08       98.88     10.56 o 
 -10   4  11        0.04        9.70      9.67 o 
  -9   4  11      222.72      185.74     13.89 o 
  -8   4  11       20.88       22.36     16.51 o 
  -7   4  11       40.25       58.08      9.20 o 
  -6   4  11        4.80       -0.64     11.78 o 
  -5   4  11      115.49      146.23     12.15 o 
  -4   4  11        3.47       -0.28     16.32 o 
  -3   4  11       33.51       56.53     11.90 o 
  -2   4  11        2.50       11.10     11.75 o 
  -1   4  11       70.87       37.03     11.76 o 
   0   4  11       15.84       19.87     27.37 o 
   1   4  11      132.55      145.65     10.30 o 
   2   4  11       50.29       51.66     11.43 o 
   3   4  11        8.35       26.54     13.09 o 
   4   4  11       23.96       49.24     10.18 o 
   5   4  11       16.41       36.89     12.98 o 
   6   4  11        9.87       13.20     15.45 o 
   7   4  11        8.48       59.81     12.13 o 
   8   4  11        2.21       27.23      8.49 o 
   9   4  11        7.76        1.53     13.00 o 
  10   4  11       20.87       22.89     15.13 o 
 -16   5  11       45.00       35.77     10.94 o 
 -15   5  11        1.44        9.22     25.84 o 
 -14   5  11       49.19       26.59     14.66 o 
 -13   5  11       43.84       73.78     15.41 o 
 -12   5  11      111.68       91.22     13.50 o 
 -11   5  11       23.46       19.76      9.54 o 
 -10   5  11       10.16       20.75     11.00 o 
  -9   5  11       16.34       10.11     11.90 o 
  -8   5  11       92.09      110.87     11.24 o 
  -7   5  11        9.26       20.39     12.85 o 
  -6   5  11       58.36       76.85     17.03 o 
  -5   5  11        8.43       36.27     11.91 o 
  -4   5  11       35.63       49.83     12.54 o 
  -3   5  11        1.89        9.17     11.86 o 
  -2   5  11       35.36       37.93     18.96 o 
  -1   5  11       49.76       76.74     24.59 o 
   0   5  11       58.47       31.87     11.86 o 
   1   5  11       14.34       19.15     17.22 o 
   2   5  11        1.19       31.09     18.33 o 
   3   5  11        2.93      -10.09     20.25 o 
   4   5  11       69.18      105.89     30.46 o 
   5   5  11        0.05       -9.81     12.21 o 
   6   5  11        1.77        1.96     10.30 o 
   7   5  11        1.47       -9.63      9.63 o 
   8   5  11       10.22        2.79     11.75 o 
 -13   6  11      567.17      563.16     32.80 o 
 -12   6  11       50.09       61.92     16.61 o 
 -11   6  11       73.97      101.00     12.18 o 
 -10   6  11       15.90       26.33     22.70 o 
  -9   6  11      241.97      267.48     13.73 o 
  -8   6  11       27.18       23.55     10.77 o 
  -7   6  11      263.78      278.47     10.07 o 
  -6   6  11       22.72        6.55      9.28 o 
  -5   6  11      235.17      226.21     13.76 o 
  -4   6  11       14.86       33.29     11.01 o 
  -3   6  11      101.84      117.84     10.84 o 
  -2   6  11       24.47       27.22     10.72 o 
  -1   6  11      549.07      495.63     14.04 o 
   0   6  11        0.63       14.58     15.65 o 
   1   6  11      247.03      276.10     17.43 o 
   2   6  11        0.06      -10.25     10.25 o 
   3   6  11      279.68      286.08     11.15 o 
   4   6  11        0.05       11.02      8.88 o 
   5   6  11      258.44      221.90     17.83 o 
  -8   7  11      265.94      252.21     47.61 o 
  -7   7  11        7.24       27.65     10.64 o 
  -6   7  11      198.11      236.68     16.54 o 
  -5   7  11       26.66       53.06     27.05 o 
  -4   7  11      140.03      177.32     19.87 o 
  -3   7  11        0.70       11.44     10.62 o 
  -2   7  11      163.54      159.28     13.62 o 
  -1   7  11        3.15        9.79     10.07 o 
 -18   0  12        1.63       20.30     10.79 o 
 -17   0  12      142.39      159.77     19.07 o 
 -16   0  12        5.62       40.42     25.09 o 
 -15   0  12      319.20      297.23     13.32 o 
 -14   0  12       52.60       52.48     14.93 o 
 -13   0  12      476.78      452.36     16.03 o 
 -12   0  12        2.57       12.26     12.10 o 
 -11   0  12      564.96      561.33     16.18 o 
 -10   0  12       36.62       64.46     14.55 o 
  -9   0  12      333.02      330.57     15.48 o 
  -8   0  12       57.08       55.91     14.81 o 
  -7   0  12      463.09      443.40     13.38 o 
  -6   0  12        0.91       23.11     10.34 o 
  -5   0  12      775.15      763.41     22.19 o 
  -4   0  12       59.96       68.21     18.06 o 
  -3   0  12      409.06      387.84     24.01 o 
  -2   0  12       87.74       95.04     38.73 o 
  -1   0  12      291.62      261.44     36.73 o 
   0   0  12      143.22      180.64     14.82 o 
   1   0  12      489.59      490.88     28.12 o 
   2   0  12       28.90       44.18     12.19 o 
   3   0  12      208.76      173.78     10.98 o 
   4   0  12      504.35      423.98     13.47 o 
   5   0  12        7.65      -18.69     18.69 o 
   6   0  12        2.95        0.25     33.52 o 
   7   0  12      944.39      826.85     21.31 o 
   8   0  12       98.33      114.38     15.62 o 
   9   0  12      679.50      700.52     23.70 o 
 -18   1  12      121.78      128.69     13.40 o 
 -17   1  12       26.31       25.60      8.92 o 
 -16   1  12      286.24      264.62      9.32 o 
 -15   1  12       40.07       61.24     10.69 o 
 -14   1  12      424.68      425.95     10.50 o 
 -13   1  12       96.87      109.34     10.75 o 
 -12   1  12      794.67      778.68     13.45 o 
 -11   1  12        0.04       10.90      9.25 o 
 -10   1  12      488.53      489.22     10.38 o 
  -9   1  12       82.41       99.31     11.86 o 
  -8   1  12      340.09      357.76     16.55 o 
  -7   1  12        6.62       15.14      7.25 o 
  -6   1  12      784.77      742.15      9.56 o 
  -5   1  12       56.58       89.14     11.87 o 
  -4   1  12      351.60      373.37     22.45 o 
  -3   1  12        1.17        4.38     18.96 o 
  -2   1  12      156.30      155.86     12.56 o 
  -1   1  12        9.34        1.82     13.13 o 
   0   1  12      160.82      154.91     21.81 o 
   1   1  12        2.99       24.13      9.18 o 
   2   1  12      198.77      205.17     12.28 o 
   3   1  12       25.07       20.66     10.54 o 
   4   1  12       25.51       62.32      8.47 o 
   5   1  12        9.17       -9.43      9.43 o 
   6   1  12      266.27      241.36     23.72 o 
   7   1  12       11.39       27.50     10.45 o 
   8   1  12      352.87      369.17     14.50 o 
   9   1  12        0.28       44.78     40.59 o 
 -18   2  12        3.84        5.56     21.67 o 
 -17   2  12       22.90       17.03      9.89 o 
 -16   2  12        6.96        4.93     11.20 o 
 -15   2  12        2.70       -1.07      9.60 o 
 -14   2  12       54.94       59.83     11.19 o 
 -13   2  12       79.34      115.58     12.19 o 
 -12   2  12       63.35       61.26     19.12 o 
 -11   2  12        2.73        0.50      8.52 o 
 -10   2  12       82.38       71.90      8.70 o 
  -9   2  12      151.41      178.33     13.52 o 
  -8   2  12        0.29        4.98      8.67 o 
  -7   2  12       17.58       24.04      9.22 o 
  -6   2  12       18.42       33.17      9.26 o 
  -5   2  12       45.31       55.77     13.72 o 
  -4   2  12        0.14        2.03     14.70 o 
  -3   2  12        2.26        1.52     10.22 o 
  -2   2  12        1.66       23.02     16.71 o 
  -1   2  12        0.80        3.14     25.33 o 
   0   2  12       51.35       45.67     10.39 o 
   1   2  12       10.92       19.67      8.56 o 
   2   2  12        2.29       29.34     11.64 o 
   3   2  12       30.62       41.97     16.59 o 
   4   2  12      156.08      121.71     19.76 o 
   5   2  12       28.26       34.22     11.37 o 
   6   2  12       60.22       72.92     14.15 o 
   7   2  12       38.13       35.37     15.05 o 
   8   2  12        0.60       30.71     10.54 o 
 -17   3  12       38.15       11.20     22.16 o 
 -16   3  12      205.76      221.60      9.39 o 
 -15   3  12        0.18       -9.18     14.51 o 
 -14   3  12       32.49       38.56      9.57 o 
 -13   3  12       51.89       80.77     13.76 o 
 -12   3  12      215.42      183.44      8.55 o 
 -11   3  12        0.01      -10.59     10.59 o 
 -10   3  12       18.77       34.60      9.53 o 
  -9   3  12        5.22       14.03      9.00 o 
  -8   3  12        2.04       -9.55      9.55 o 
  -7   3  12        0.80       21.81     17.24 o 
  -6   3  12      119.70      147.85      9.54 o 
  -5   3  12        3.23      -12.72     17.45 o 
  -4   3  12       65.15       77.11      9.15 o 
  -3   3  12        0.26       16.06     14.85 o 
  -2   3  12      179.03      170.50     10.28 o 
  -1   3  12       71.72       82.24     12.23 o 
   0   3  12      237.11      211.41     10.10 o 
   1   3  12        0.02       57.30     11.92 o 
   2   3  12      287.35      249.59     33.98 o 
   3   3  12       37.14       28.34     19.46 o 
   4   3  12        8.63       25.67     22.62 o 
   5   3  12        3.20       -6.80     12.91 o 
   6   3  12        5.77       12.99     24.68 o 
   7   3  12       42.77       57.31     28.41 o 
 -14   4  12        0.51       19.86     13.93 o 
 -13   4  12      524.65      518.63     16.56 o 
 -12   4  12      129.08      120.07     10.04 o 
 -11   4  12      110.83      106.56      9.73 o 
 -10   4  12       68.96       74.92      9.75 o 
  -9   4  12      164.55      200.61     12.23 o 
  -8   4  12       19.47       54.22     18.43 o 
  -7   4  12      166.09      175.68     19.86 o 
  -6   4  12        2.64      -10.52     13.02 o 
  -5   4  12      338.72      346.08     18.22 o 
  -4   4  12       15.33       35.35     19.30 o 
  -3   4  12      338.43      314.13     11.84 o 
  -2   4  12        5.20       11.48     13.17 o 
  -1   4  12      876.06      837.50     29.67 o 
   0   4  12       17.91       19.18     21.85 o 
   1   4  12      556.12      530.68     18.12 o 
   2   4  12        1.96       -6.45     27.42 o 
   3   4  12      265.83      252.99     11.25 o 
   4   4  12       15.96       51.57     24.26 o 
   5   4  12       82.65       79.82     13.22 o 
 -11   5  12       14.70       43.69     11.19 o 
 -10   5  12      110.41       89.95     11.73 o 
  -9   5  12       15.07       38.99     13.15 o 
  -8   5  12      265.34      266.91     11.18 o 
  -7   5  12        7.45       33.11     31.53 o 
  -6   5  12      266.76      259.83     13.12 o 
  -5   5  12        3.78       10.06     25.69 o 
  -4   5  12      236.22      194.36     12.65 o 
  -3   5  12       11.76        7.00     16.63 o 
  -2   5  12      491.77      460.03     28.66 o 
  -1   5  12       29.21       75.01     27.04 o 
   0   5  12      854.23      729.99     25.79 o 
   1   5  12        0.78        9.15     26.60 o 
   2   5  12      193.29      199.88     11.43 o 
 -14   1  13       64.40      106.70     22.16 o 
 -13   1  13        4.69        4.16     25.38 o 
 -12   1  13      328.37      272.67     17.35 o 
 -11   1  13       39.18       33.67     20.48 o 
 -10   1  13       68.48       72.87     12.65 o 
  -9   1  13        1.32       -9.50      9.50 o 
  -8   1  13       78.01       74.74     18.41 o 
  -7   1  13        4.43       33.48     12.67 o 
  -6   1  13      376.31      375.54     24.75 o 
  -5   1  13       21.14       16.69      8.78 o 
  -4   1  13      106.28       89.05     12.10 o 
  -3   1  13       23.70       38.63     10.42 o 
  -2   1  13      154.97      149.71     14.34 o 
  -1   1  13        9.72       39.12      9.47 o 
   0   1  13      107.95      117.54     20.74 o 
   1   1  13       48.91       47.62     14.96 o 
   2   1  13      126.86      100.19     10.75 o 
   3   1  13       44.08       50.07     11.51 o 
 -12   2  13        1.18        0.63     15.23 o 
 -11   2  13      157.62      163.61     10.06 o 
 -10   2  13        4.29        1.89      9.83 o 
  -9   2  13      203.06      205.28     12.33 o 
  -8   2  13        0.48       28.89     10.56 o 
  -7   2  13      514.28      484.06     11.09 o 
  -6   2  13        9.69       29.55     10.26 o 
  -5   2  13      376.52      357.25     12.40 o 
  -4   2  13       12.94       22.13     10.84 o 
  -3   2  13      338.69      340.47     18.39 o 
  -2   2  13        1.54        9.03     13.63 o 
  -1   2  13      451.99      406.57     15.36 o 
   0   2  13       12.79       46.69     10.73 o 
   1   2  13      194.58      182.92     46.34 o 
   2   2  13       19.87       48.27     12.45 o 
 -10   3  13      140.66      153.03     15.04 o 
  -9   3  13        4.89       20.33     13.91 o 
  -8   3  13      333.16      316.36     10.63 o 
  -7   3  13        0.33        0.44     12.75 o 
  -6   3  13      398.65      327.22     18.80 o 
  -5   3  13       22.19       30.14     12.96 o 
  -4   3  13      213.68      190.44     20.96 o 
  -3   3  13       26.86       42.91     27.75 o 
  -2   3  13      392.31      340.64     11.41 o 
  -1   3  13       30.04       47.40     11.23 o 
   0   3  13      347.02      337.47     11.70 o 
                                                 
